# Supplementary material for: Multiplex profiling of inflammation-related bioactive lipid mediators in Toxocara canis- and Toxocara cati-induced neurotoxocarosis
Source: PLoS Negl Trop Dis. 2019 Sep 26;13(9):e0007706. doi: 10.1371/journal.pntd.0007706 (PMC6762062; doi:10.1371/journal.pntd.0007706)
Supplement: S1 Table — shows the proportion of analysed metabolites of different PUFAs in the cerebrum and the cerebellum, summarised by their major formation pathway, i.e. COX, LOXs, and CYP 450 pathways and non-enzymatic formation. Concentrations as mean ± SD in [fmol/mg] and P-values regarding the comparison of uninfected control mice and T. canis- and T. cati-infected mice (n = 5) are provided. (XLSX) [file pntd.0007706.s001.xlsx]

## Sheet: pathways
dpi:	days post infectionem
<LOQ:	below the lower limit of quantification
P-values of conducted t-test or Mann-Whitney U test between infected and uninfected animals
P≤0.05 was considered as statistically significant and signifcant values are marked as bold
n.d.: not determined as the conducted One-way ANOVA did not reveal any significances between the analysed groups
Cerebrum
	uninfected control						T. canis-infected												T. cati-infected
	7 dpi	14 dpi	28 dpi	42 dpi	70 dpi	98 dpi	7 dpi		14 dpi		28 dpi		42 dpi		70 dpi		98 dpi		7 dpi		14 dpi		28 dpi		42 dpi		70 dpi		98 dpi
Pathway	mean ± SD [fmol/mg]	mean ± SD [fmol/mg]	mean ± SD [fmol/mg]	mean ± SD [fmol/mg]	mean ± SD [fmol/mg]	mean ± SD [fmol/mg]	mean ± SD [fmol/mg]	P-value	mean ± SD [fmol/mg]	P-value	mean ± SD [fmol/mg]	P-value	mean ± SD [fmol/mg]	P-value	mean ± SD [fmol/mg]	P-value	mean ± SD [fmol/mg]	P-value	mean ± SD [fmol/mg]	P-value	mean ± SD [fmol/mg]	P-value	mean ± SD [fmol/mg]	P-value	mean ± SD [fmol/mg]	P-value	mean ± SD [fmol/mg]	P-value	mean ± SD [fmol/mg]	P-value
COX	2850.8 ± 570.4	1896.2 ± 327.3	1316.1 ± 284.2	1541.5 ± 826.6	1446.4 ± 377.1	1523.2 ± 423.0	1987.0 ± 545.3	n.d.	3058.3 ± 1548.4	n.d.	2533.5 ± 907.0	n.d.	1348.3 ± 373.5	n.d.	2108.4 ± 1452.7	n.d.	2099.9 ± 1066.3	n.d.	1920.3 ± 758.9	n.d.	2634.8 ± 612.3	n.d.	2144.2 ± 592.3	n.d.	2072.4 ± 798.6	n.d.	1734.7 ± 615.4	n.d.	1847.7 ± 309.8	n.d.
5-LOX	42.8 ± 7.8	35.9 ± 3.7	28.7 ± 7.7	28.3 ± 10.2	28.0 ± 3.8	25.2 ± 4.4	38.1 ± 7.2	n.d.	40.4 ± 11.3	n.d.	91.8 ± 42.1	0.0184	67.4 ± 15.8	0.0032	64.4 ± 34.6	n.d.	53.5 ± 24.9	n.d.	36.3 ± 8.5	n.d.	44.7 ± 8.0	n.d.	48.8 ± 23.9	0.1464	65.6 ± 8.5	0.0005	44.1 ± 15.0	n.d.	34.7 ± 5.2	n.d.
8-LOX	11.5 ± 9.7	6.9 ± 1.6	5.8 ± 2.1	5.8 ± 1.4	5.5 ± 1.6	4.5 ± 0.8	10.4 ± 4.1	n.d.	21.6 ± 7.0	0.0079	29.8 ± 3.9	< 0.0001	26.3 ± 3.9	< 0.0001	22.9 ± 19.4	n.d.	9.5 ± 2.2	0.0029	10.9 ± 4.0	n.d.	26.4 ± 8.3	0.0079	14.9 ± 6.3	0.0265	17.0 ± 3.2	0.0002	10.0 ± 4.0	n.d.	8.8 ± 0.7	< 0.0001
12/15-LOX	456.1 ± 148.6	239.7 ± 62.8	203.1 ± 56.0	189.4 ± 95.3	319.1 ± 197.7	215.8 ± 79.1	407.8 ± 216.7	n.d.	1142.4 ± 505.3	0.0076	1226.4 ± 101.6	0.0079	1017.9 ± 159.1	0.0079	1117.1 ± 1156.3	n.d.	471.0 ± 213.7	n.d.	570.7 ± 191.6	n.d.	1194.2 ± 364.4	0.0009	784.6 ± 397.7	0.0079	734.0 ± 152.7	0.0079	471.5 ± 309.34	n.d.	372.5 ± 48.7	n.d.
CYP450	112.9 ± 5.5	68.8 ± 6.3	76.9 ± 24.0	66.2 ± 17.2	73.7 ± 28.2	70.6 ± 26.7	102.0 ± 18.2	n.d.	102.6 ± 19.5	0.0108	107.1 ± 16.9	n.d.	100.1 ± 12.2	0.0122	116.9 ± 18.5	0.0336	86.1 ± 10.7	n.d.	95.6 ± 19.2	n.d.	103.9 ± 15.2	0.0027	92.9 ± 21.5	n.d.	100.6 ± 20.6	0.0335	113.4 ± 4.8	0.0241	98.3 ± 20.8	n.d.
non-enzymatic	264.7 ± 53.9	173.8 ± 16.4	140.3 ± 29.3	144.1 ± 60.6	158.0 ± 32.8	157.8 ± 43.0	183.3 ± 40.0	n.d.	348.6 ± 152.7	n.d.	253.7 ± 74.6	n.d.	168.7 ± 41.4	n.d.	244.8 ± 133.7	n.d.	222.8 ± 101.5	n.d.	185.9 ± 65.2	n.d.	244.7 ± 52.7	n.d.	217.8 ± 65.4	n.d.	193.1 ± 55.4	n.d.	191.0 ± 63.2	n.d.	184.9 ± 44.8	n.d.
Cerebellum
	uninfected control						T. canis-infected												T. cati-infected
	7 dpi	14 dpi	28 dpi	42 dpi	70 dpi	98 dpi	7 dpi		14 dpi		28 dpi		42 dpi		70 dpi		98 dpi		7 dpi		14 dpi		28 dpi		42 dpi		70 dpi		98 dpi
Pathway	mean ± SD [fmol/mg]	mean ± SD [fmol/mg]	mean ± SD [fmol/mg]	mean ± SD [fmol/mg]	mean ± SD [fmol/mg]	mean ± SD [fmol/mg]	mean ± SD [fmol/mg]	P-value	mean ± SD [fmol/mg]	P-value	mean ± SD [fmol/mg]	P-value	mean ± SD [fmol/mg]	P-value	mean ± SD [fmol/mg]	P-value	mean ± SD [fmol/mg]	P-value	mean ± SD [fmol/mg]	P-value	mean ± SD [fmol/mg]	P-value	mean ± SD [fmol/mg]	P-value	mean ± SD [fmol/mg]	P-value	mean ± SD [fmol/mg]	P-value	mean ± SD [fmol/mg]	P-value
COX	789.3 ± 215.4	708.8 ± 257.7	810.8 ± 455.6	563.3 ± 297.8	1097.1 ± 882.8	1015.0 ± 319.3	1605.9 ± 910.1	n.d.	695.1 ± 295.1	n.d.	716.4 ± 407.9	n.d.	611.6 ± 215.5	0.1508	1176.3 ± 880.3	n.d.	1109.4 ± 957.1	n.d.	1078.9 ± 421.3	n.d.	1420.2 ± 339.2	n.d.	1233.3 ± 356.4	n.d.	1477.6 ± 826.1	0.0317	1230.1 ± 614.4	n.d.	1264.4 ± 508.6	n.d.
5-LOX	24.7 ± 2.0	22.2 ± 2.1	19.2 ± 1.8	21.3 ± 4.1	31.8 ± 9.2	22.6 ± 2.7	52.7 ± 23.5	0.0446	28.9 ± 7.0	0.104	37.8 ± 18.2	n.d.	47.7 ± 16.4	0.0141	56.5 ± 30.5	n.d.	58.8 ± 40.4	n.d.	34.5 ± 11.6	0.1334	36.2 ± 5.3	0.0013	37.7 ± 9.1	n.d.	60.2 ± 18.8	0.0037	41.4 ± 15.4	n.d.	42.3 ± 12.7	n.d.
8-LOX	5.8 ± 2.6	4.3 ± 0.9	6.1 ± 2.3	3.9 ± 1.0	8.8 ± 5.3	5.7 ± 1.5	12.5 ± 6.4	n.d.	11.7 ± 2.1	0.0002	16.2 ± 6.5	0.0079	22.1 ± 9.0	0.0038	19.0 ± 13.7	n.d.	21.5 ± 11.2	0.0235	13.3 ± 9.4	n.d.	21.5 ± 6.9	0.0011	11.8 ± 4.9	0.0317	12.8 ± 2.1	< 0.0001	9.9 ± 4.2	n.d.	7.6 ± 2.5	0.2202
12/15-LOX	343.7 ± 254.0	226.5 ± 42.7	436.3 ± 335.2	308.5 ± 98.4	523.3 ± 263.7	442.0 ± 262.6	1107.4 ± 860.9	n.d.	997.9 ± 303.1	0.001	953.5 ± 328.6	n.d.	1155.8 ± 620.4	0.0272	1462.7 ± 1031.7	n.d.	1718.1 ± 1141.2	0.0609	740.3 ± 274.4	n.d.	1406.3 ± 328.1	< 0.0001	1172.7 ± 429.5	n.d.	1120.3 ± 229.7	0.0002	950.2 ± 443.5	n.d.	612.2 ± 237.9	0.365
CYP450	81.8 ± 19.6	60.8 ± 6.7	75.5 ± 19.8	62.2 ± 4.1	84.3 ± 28.8	59.2 ± 21.3	105.4 ± 43.8	n.d.	104.4 ± 20.5	0.0037	105.1 ± 23.7	n.d.	105.2 ± 12.9	0.0002	106.6 ± 26.4	n.d.	97.9 ± 27.2	n.d.	87.5 ± 28.6	n.d.	103.6 ± 10.0	0.0001	112.2 ± 37.8	n.d.	119.2 ± 39.9	0.0216	102.5 ± 17.9	n.d.	74.3 ± 7.8	n.d.
non-enzymatic	97.0 ± 13.4	89.1 ± 24.1	109.9 ± 50.2	81.3 ± 34.7	149.5 ± 71.5	124.4 ± 22.8	205.4 ± 100.6	0.065	203.1 ± 162.6	n.d.	123.7 ± 59.9	n.d.	122.6 ± 34.2	0.1508	176.0 ± 111.2	n.d.	157.4 ± 86.8	n.d.	145.6 ± 44.3	0.0688	184.0 ± 35.3	n.d.	186.9 ± 58.1	n.d.	196.6 ± 110.6	0.0317	190.6 ± 86.0	n.d.	150.2 ± 49.3	n.d.
