# Supplementary material for: Multiplex profiling of inflammation-related bioactive lipid mediators in Toxocara canis- and Toxocara cati-induced neurotoxocarosis
Source: PLoS Negl Trop Dis. 2019 Sep 26;13(9):e0007706. doi: 10.1371/journal.pntd.0007706 (PMC6762062; doi:10.1371/journal.pntd.0007706)
Supplement: S2 Table — shows the concentration of analysed oxylipins as mean ± SD in [fmol/mg] in the cerebrum of uninfected control mice and T. canis- and T. cati-infected mice (n = 5). P-values of conducted t-test or Mann-Whitney U test between infected and uninfected animals are provided. (XLSX) [file pntd.0007706.s002.xlsx]

## Sheet: Cerebrum
dpi:	days post infectionem
<LOQ:	below the lower limit of quantification
P-values of conducted t-test or Mann-Whitney U test between infected and uninfected animals
P≤0.05 was considered as statistically significant and signifcant values are marked as bold
n.d.: not determined as the FDR-adjusted One-way ANOVA did not reveal any significances between the analysed groups
Cerebrum
		uninfected control						T. canis-infected												T. cati-infected
		7 dpi	14 dpi	28 dpi	42 dpi	70 dpi	98 dpi	7 dpi		14 dpi		28 dpi		42 dpi		70 dpi		98 dpi		7 dpi		14 dpi		28 dpi		42 dpi		70 dpi		98 dpi
		mean ± SD [fmol/mg]	mean ± SD [fmol/mg]	mean ± SD [fmol/mg]	mean ± SD [fmol/mg]	mean ± SD [fmol/mg]	mean ± SD [fmol/mg]	mean ± SD [fmol/mg]	P-value	mean ± SD [fmol/mg]	P-value	mean ± SD [fmol/mg]	P-value	mean ± SD [fmol/mg]	P-value	mean ± SD [fmol/mg]	P-value	mean ± SD [fmol/mg]	P-value	mean ± SD [fmol/mg]	P-value	mean ± SD [fmol/mg]	P-value	mean ± SD [fmol/mg]	P-value	mean ± SD [fmol/mg]	P-value	mean ± SD [fmol/mg]	P-value	mean ± SD [fmol/mg]	P-value
Arachidonic acid	PGB2	<LOQ	<LOQ	<LOQ	<LOQ	<LOQ	<LOQ	<LOQ	n.d.	<LOQ	n.d.	<LOQ	n.d.	<LOQ	n.d.	<LOQ	n.d.	<LOQ	n.d.	<LOQ	n.d.	<LOQ	n.d.	<LOQ	n.d.	<LOQ	n.d.	<LOQ	n.d.	<LOQ	n.d.
	PGD2	1334.8 ± 252.9	927.9 ± 158.6	643.8 ± 184.2	770.0 ± 449.2	651.5 ± 213.7	706.6 ± 191.5	1097.7 ± 348.8	n.d.	1689.5 ± 908.2	n.d.	1337.1 ± 507.9	n.d.	652.6 ± 167.2	n.d.	978.7 ± 737.9	n.d.	1112.5 ± 626.4	n.d.	936.9 ± 403.3	n.d.	1302.1 ± 268.0	n.d.	1149.5 ± 353.2	n.d.	1091.4 ± 451.1	n.d.	833.0 ± 270.4	n.d.	891.5 ± 146.8	n.d.
	PGE2	113.3 ± 26.8	73.1 ± 12.4	54.8 ± 12.9	61.6 ± 29.7	67.3 ± 20.0	70.3 ± 19.8	89.7 ± 30.4	n.d.	146.4 ± 63.8	n.d.	139.6 ± 37.2	0.0026	66.6 ± 17.3	n.d.	100.1 ± 60.8	n.d.	95.5 ± 41.9	n.d.	81.1 ± 31.7	n.d.	123.4 ± 34.0	n.d.	99.0 ± 29.9	0.0264	94.6 ± 32.1	n.d.	86.9 ± 28.5	n.d.	98.5 ± 15.9	n.d.
	6-keto-PGF1a	203.2 ± 81.4	124.0 ± 46.7	60.9 ± 10.8	92.9 ± 56.0	75.0 ± 32.6	100.8 ± 51.7	84.0 ± 37.1	n.d.	90.4 ± 43.6	n.d.	90.8 ± 32.8	n.d.	56.3 ± 16.3	n.d.	101.0 ± 89.7	n.d.	69.7 ± 44.4	n.d.	111.8 ± 38.9	n.d.	188.7 ± 109.8	n.d.	95.4 ± 22.0	n.d.	124.4 ± 37.7	n.d.	99.8 ± 43.3	n.d.	135.3 ± 21.4	n.d.
	PGF2a	866.3 ± 233.0	535.6 ± 100.7	403.6 ± 83.5	424.9 ± 191.3	480.5 ± 145.4	467.2 ± 162.7	437.6 ± 81.2	n.d.	626.3 ± 275.6	n.d.	581.4 ± 220.2	n.d.	364.8 ± 117.6	n.d.	570.7 ± 350.4	n.d.	530.6 ± 234.0	n.d.	566.4 ± 202.1	n.d.	691.8 ± 184.9	n.d.	558.3 ± 120.3	n.d.	523.9 ± 199.1	n.d.	506.4 ± 201.9	n.d.	505.3 ± 154.9	n.d.
	PGJ2	52.9 ± 10.6	41.3 ± 9.3	24.3 ± 8.0	34.6 ± 22.8	27.0 ± 10.9	28.9 ± 6.0	49.6 ± 20.7	n.d.	72.6 ± 35.2	n.d.	57.4 ± 19.1	0.0125	27.1 ± 6.4	n.d.	43.0 ± 30.2	n.d.	43.1 ± 19.6	n.d.	37.0 ± 19.7	n.d.	53.8 ± 18.1	n.d.	45.5 ± 13.9	0.0299	45.1 ± 19.0	n.d.	34.5 ± 9.4	n.d.	37.6 ± 6.0	n.d.
	15-deoxy-PGJ2	1.4 ± 0.2	1.1 ± 0.5	<LOQ	1.2 ± 0.4	1.1 ± 0.1	0.9 ± 0.3	1.3 ± 0.6	n.d.	1.5 ± 0.7	n.d.	1.1 ± 0.5	0.0293	0.7 ± 0.1	n.d.	1.2 ± 0.4	n.d.	1.1 ± 0.4	n.d.	0.9 ± 0.3	n.d.	1.3 ± 0.5	n.d.	1.3 ± 0.5	0.0413	1.0 ± 0.4	n.d.	0.9 ± 0.2	n.d.	1.1 ± 0.4	n.d.
	TxB2	161.6 ± 47.7	106.0 ± 19.6	68.7 ± 16.0	91.9 ± 63.4	70.4 ± 19.6	71.0 ± 21.5	141.4 ± 46.5	n.d.	252.8 ± 149.5	n.d.	186.7 ± 72.8	n.d.	101.2 ± 38.4	n.d.	178.7 ± 147.6	n.d.	134.0 ± 57.1	n.d.	99.0 ± 37.3	n.d.	152.3 ± 38.0	n.d.	113.1 ± 53.4	n.d.	101.3 ± 37.0	n.d.	85.4 ± 35.6	n.d.	93.1 ± 20.9	n.d.
	LTB4	0.8 ± 0.5	0.6 ± 0.3	<LOQ	0.6 ± 0.3	0.6 ± 0.2	0.7 ± 0.3	0.6 ± 0.2	n.d.	0.4 ± 0.2	n.d.	2.6 ± 1.9	0.0079	1.5 ± 0.7	0.0317	2.1 ± 1.4	n.d.	2.1 ± 1.4	0.0317	0.8 ± 0.5	n.d.	1.1 ± 0.6	0.0952	1.8 ± 1.3	0.0079	2.4 ± 0.8	0.0079	1.1 ± 0.4	n.d.	1.4 ± 0.6	0.0159
	6-trans LTB4	<LOQ	<LOQ	<LOQ	<LOQ	<LOQ	<LOQ	<LOQ	n.d.	1.0 ± 0.4	0.0079	3.3 ± 1.4	0.0079	2.3 ± 0.7	0.0079	4.5 ± 4.6	n.d.	1.0 ± 0.3	0.0476	<LOQ	n.d.	1.5 ± 1.3	0.0079	1.3 ± 0.4	0.1667	1.3 ± 0.2	0.0079	1.9 ± 1.8	n.d.	0.6 ± 0.0	0.1667
	20-COOH-LTB4	<LOQ	<LOQ	<LOQ	<LOQ	<LOQ	<LOQ	<LOQ	n.d.	<LOQ	n.d.	<LOQ	n.d.	<LOQ	n.d.	<LOQ	n.d.	<LOQ	n.d.	<LOQ	n.d.	<LOQ	n.d.	<LOQ	n.d.	<LOQ	n.d.	<LOQ	n.d.	<LOQ	n.d.
	20-OH-LTB4	<LOQ	<LOQ	<LOQ	<LOQ	<LOQ	<LOQ	<LOQ	n.d.	<LOQ	n.d.	<LOQ	n.d.	<LOQ	n.d.	<LOQ	n.d.	<LOQ	n.d.	<LOQ	n.d.	<LOQ	n.d.	<LOQ	n.d.	<LOQ	n.d.	<LOQ	n.d.	<LOQ	n.d.
	LxA4	<LOQ	<LOQ	<LOQ	<LOQ	<LOQ	<LOQ	<LOQ	n.d.	<LOQ	n.d.	<LOQ	n.d.	<LOQ	n.d.	<LOQ	n.d.	<LOQ	n.d.	<LOQ	n.d.	<LOQ	n.d.	<LOQ	n.d.	<LOQ	n.d.	<LOQ	n.d.	<LOQ	n.d.
	5(6)-EpETrE	22.9 ± 4.4	16.6 ± 2.3	17.3 ± 6.6	13.1 ± 4.6	14.0 ± 7.1	17.3 ± 10.1	20.1 ± 6.8	n.d.	12.6 ± 2.5	n.d.	14.9 ± 3.1	n.d.	13.7 ± 2.0	n.d.	18.8 ± 5.8	n.d.	14.2 ± 2.9	n.d.	19.1 ± 7.5	n.d.	13.9 ± 2.2	n.d.	17.2 ± 2.7	n.d.	16.8 ± 6.0	n.d.	22.3 ± 5.6	n.d.	16.5 ± 4.3	n.d.
	8(9)-EpETrE	4.5 ± 1.0	3.5 ± 0.7	4.1 ± 2.0	3.1 ± 1.1	3.7 ± 1.7	3.9 ± 1.1	4.6 ± 2.1	n.d.	3.6 ± 1.4	n.d.	3.8 ± 1.2	n.d.	3.8 ± 1.1	n.d.	5 ± 1.9	n.d.	3.5 ± 0.9	n.d.	4.1 ± 1.6	n.d.	3.5 ± 0.7	n.d.	4.0 ± 0.9	n.d.	4.0 ± 1.2	n.d.	5.1 ± 1.1	n.d.	4.4 ± 1.5	n.d.
	11(12)-EpETrE	6.2 ± 0.9	4.2 ± 0.8	5.1 ± 2.2	4.3 ± 0.9	4.4 ± 1.8	5.0 ± 1.1	5.3 ± 2.1	n.d.	4.8 ± 2.4	n.d.	4.5 ± 1.4	n.d.	4.9 ± 1.2	n.d.	5.6 ± 2.2	n.d.	4.3 ± 1.1	n.d.	5.1 ± 1.5	n.d.	4.2 ± 0.9	n.d.	4.6 ± 1.2	n.d.	4.8 ± 1.2	n.d.	6.3 ± 1.0	n.d.	5.4 ± 1.7	n.d.
	14(15)-EpETrE	13.2 ± 2.3	9.3 ± 2.2	10.8 ± 5.0	10.0 ± 1.9	9.5 ± 3.5	11.8 ± 2.0	11.9 ± 5.0	n.d.	10.3 ± 5.3	n.d.	9.7 ± 2.9	n.d.	10.7 ± 2.9	n.d.	12.0 ± 4.7	n.d.	9.6 ± 2.4	n.d.	11.1 ± 2.7	n.d.	9.0 ± 1.9	n.d.	10.5 ± 2.9	n.d.	10.3 ± 2.0	n.d.	13.4 ± 1.8	n.d.	12.2 ± 4.1	n.d.
	5,6-DiHETrE	<LOQ	<LOQ	<LOQ	<LOQ	<LOQ	<LOQ	<LOQ	n.d.	<LOQ	n.d.	<LOQ	n.d.	0.6 ± 0.1	0.0476	0.6 ± 0.0	n.d.	<LOQ	n.d.	<LOQ	n.d.	<LOQ	n.d.	<LOQ	n.d.	<LOQ	>0.9999	<LOQ	n.d.	<LOQ	n.d.
	8,9-DiHETrE	0.8 ± 0.1	0.6 ± 0.1	<LOQ	<LOQ	<LOQ	0.6 ± 0.1	0.7 ± 0.1	0.4127	0.6 ± 0.1	n.d.	0.6 ± 0.0	n.d.	0.8 ± 0.1	0.5317	0.9 ± 0.2	n.d.	0.6 ± 0.1	n.d.	<LOQ	>0.9999	0.7 ± 0.1	n.d.	<LOQ	n.d.	<LOQ	>0.9999	0.6 ± 0.0	n.d.	0.5 ± 0.0	n.d.
	11,12-DiHETrE	1.0 ± 0.2	0.8 ± 0.2	0.8 ± 0.4	0.7 ± 0.2	0.7 ± 0.1	0.7 ± 0.1	0.9 ± 0.2	n.d.	0.8 ± 0.1	n.d.	0.8 ± 0.2	n.d.	1.0 ± 0.2	0.4127	0.9 ± 0.3	n.d.	0.9 ± 0.2	n.d.	0.8 ± 0.2	n.d.	0.9 ± 0.1	n.d.	0.9 ± 0.3	n.d.	0.7 ± 0.1	0.5317	0.8 ± 0.1	n.d.	0.7 ± 0.1	n.d.
	14,15-DiHETrE	1.6 ± 0.3	1.3 ± 0.3	1.3 ± 0.6	1.1 ± 0.5	1.2 ± 0.2	1.2 ± 0.2	1.5 ± 0.3	n.d.	1.3 ± 0.1	n.d.	1.3 ± 0.3	n.d.	1.4 ± 0.2	n.d.	1.4 ± 0.4	n.d.	1.3 ± 0.2	n.d.	1.4 ± 0.2	n.d.	1.4 ± 0.1	n.d.	1.5 ± 0.5	n.d.	1.2 ± 0.1	n.d.	1.4 ± 0.3	n.d.	1.2 ± 0.1	n.d.
	8,15-DiHETE	<LOQ	<LOQ	<LOQ	<LOQ	<LOQ	<LOQ	<LOQ	n.d.	1.7 ± 1.1	0.0079	3.7 ± 1.1	0.0079	2.4 ± 0.9	0.0079	3.2 ± 2.3	n.d.	<LOQ	n.d.	1.1 ± 0.2	n.d.	3.6 ± 1.4	0.0079	3.1 ± 0.8	0.1667	2.3 ± 0.7	0.0079	<LOQ	n.d.	<LOQ	n.d.
	5,15-DiHETE	0.4 ± 0.1	0.5 ± 0.1	<LOQ	<LOQ	<LOQ	<LOQ	0.5 ± 0.1	n.d.	1.0 ± 0.7	n.d.	2.0 ± 0.5	0.0079	1.3 ± 0.2	0.0079	2.4 ± 2.3	n.d.	0.6 ± 0.2	n.d.	0.5 ± 0.2	n.d.	1.5 ± 0.5	n.d.	1.2 ± 0.8	0.0079	1.7 ± 0.5	0.0079	0.8 ± 0.6	n.d.	0.8 ± 0.3	n.d.
	5-HETE	27.6 ± 5.5	23.7 ± 3.1	17.0 ± 5.8	17.9 ± 7.6	17.3 ± 1.5	15.5 ± 2.9	25.9 ± 5.4	n.d.	26.9 ± 8.8	n.d.	72.3 ± 35.5	0.0152	52.7 ± 12.3	0.0079	44.2 ± 24.4	0.0159	38.1 ± 20.0	n.d.	23.5 ± 6.4	n.d.	34.0 ± 6.3	n.d.	35.7 ± 18.6	0.0921	49.9 ± 8.7	0.0079	31.5 ± 11.3	0.0079	26.1 ± 3.8	n.d.
	8-HETE	11.5 ± 9.7	6.9 ± 1.6	5.8 ± 2.1	5.8 ± 1.4	5.5 ± 1.6	4.5 ± 0.8	10.4 ± 4.1	n.d.	21.6 ± 7	0.0079	29.8 ± 3.9	0.0001	26.3 ± 3.9	0.0001	22.9 ± 19.4	n.d.	9.5 ± 2.2	0.0029	10.9 ± 4.0	n.d.	26.4 ± 8.3	0.0079	14.9 ± 6.3	0.0265	17.0 ± 3.2	0.0002	10.0 ± 4.0	n.d.	8.8 ± 0.7	0.0001
	9-HETE	5.1 ± 0.8	6.0 ± 1.5	4.5 ± 1.7	5.1 ± 1.3	4.0 ± 0.5	3.5 ± 0.4	4.1 ± 0.9	n.d.	5.1 ± 0.5	n.d.	5.5 ± 0.8	n.d.	5.4 ± 0.4	n.d.	6.4 ± 3.5	n.d.	4.2 ± 0.7	n.d.	4.4 ± 1.0	n.d.	6.3 ± 1.7	n.d.	5.8 ± 2.2	n.d.	4.6 ± 1.2	n.d.	3.6 ± 0.9	n.d.	4.0 ± 1.2	n.d.
	11-HETE	198.7 ± 43.8	127.2 ± 15.3	97.9 ± 24.9	102.9 ± 44.2	112.8 ± 29.5	117.9 ± 37.3	132.4 ± 29.8	n.d.	278.8 ± 137.9	n.d.	201.4 ± 64.0	0.0167	123.9 ± 35.8	n.d.	166.8 ± 112.6	n.d.	170.4 ± 88.1	n.d.	135.9 ± 55.2	n.d.	187.7 ± 40.7	n.d.	157.3 ± 48.3	0.0602	142.2 ± 50.5	n.d.	139.4 ± 53.6	n.d.	135.8 ± 39.7	n.d.
	12-HETE	186.3 ± 113.6	78.1 ± 66.2	76.3 ± 41.8	56.1 ± 29.2	175.8 ± 160.2	87.7 ± 48.6	168.1 ± 111.0	n.d.	620.8 ± 257.4	0.0079	754.4 ± 42.2	0.0047	670.8 ± 118.4	0.0079	594.8 ± 604.3	n.d.	223.1 ± 102.4	n.d.	299.0 ± 141.8	n.d.	672.3 ± 251.0	0.0079	450.6 ± 261.2	0.0962	395.9 ± 82.8	0.0079	223.1 ± 179.4	n.d.	167.4 ± 41.9	n.d.
	15-HETE	189.2 ± 64.7	109.9 ± 15.3	81.4 ± 19.8	90.9 ± 47.9	80.6 ± 17.9	82.2 ± 27.4	128.5 ± 53.5	n.d.	260.2 ± 121.9	n.d.	215.0 ± 55.1	0.0018	156.8 ± 41.7	n.d.	161.8 ± 109.3	n.d.	144.5 ± 75.7	n.d.	146.9 ± 40.9	n.d.	257.8 ± 77.0	n.d.	170.8 ± 66.1	0.0321	159.2 ± 43.6	n.d.	128.0 ± 71.8	n.d.	111.9 ± 31.5	n.d.
	19-HETE	<LOQ	<LOQ	<LOQ	<LOQ	<LOQ	<LOQ	<LOQ	n.d.	<LOQ	n.d.	<LOQ	n.d.	<LOQ	n.d.	<LOQ	n.d.	<LOQ	n.d.	<LOQ	n.d.	<LOQ	n.d.	<LOQ	n.d.	<LOQ	n.d.	<LOQ	n.d.	<LOQ	n.d.
	20-HETE	5.4 ± 1.2	4.6 ± 0.8	4.1 ± 1.2	4.2 ± 2.4	3.2 ± 0.7	3.0 ± 0.5	7.1 ± 2.7	n.d.	3.5 ± 0.5	n.d.	3.4 ± 1.0	n.d.	3.1 ± 0.2	n.d.	4.6 ± 2.7	n.d.	5.9 ± 1.6	0.0106	6.0 ± 1.9	n.d.	4.1 ± 0.6	n.d.	5.6 ± 1.5	n.d.	5.0 ± 1.4	n.d.	3.7 ± 0.7	n.d.	4.5 ± 1.1	0.0509
	5-oxo-ETE	3.9 ± 1.2	3.5 ± 0.7	3.2 ± 0.6	3.8 ± 0.6	4.2 ± 2.6	2.9 ± 0.2	3.2 ± 0.5	n.d.	3.2 ± 1.0	0.3095	5.0 ± 1.7	0.0068	4.7 ± 0.4	n.d.	3.7 ± 0.7	n.d.	3.8 ± 0.5	0.0952	3.8 ± 1.0	n.d.	<LOQ	0.0079	4.0 ± 1.0	n.d.	4.3 ± 1.2	n.d.	3.3 ± 0.3	n.d.	<LOQ	0.1667
	12-HHTrE	352.3 ± 55.3	214.9 ± 64.9	171.9 ± 64.9	195.8 ± 106.5	174.1 ± 49.3	183.4 ± 31.2	281.9 ± 62.8	0.1312	439.0 ± 194.0	n.d.	395.3 ± 117.5	n.d.	203.1 ± 55.7	n.d.	257.0 ± 191.7	n.d.	273.8 ± 95.7	n.d.	224.9 ± 59.7	0.014	332.8 ± 56.6	n.d.	297.9 ± 114.7	0.0707	245.6 ± 78.0	n.d.	206.6 ± 59.0	n.d.	237.7 ± 37.3	n.d.
Eicosapentaenoic acid	PGD3	<LOQ	<LOQ	<LOQ	<LOQ	<LOQ	<LOQ	<LOQ	n.d.	1.9 ± 1.0	0.0476	1.7 ± 0.6	0.0476	<LOQ	n.d.	7.5 ± 4.8	n.d.	4.6 ± 3.3	n.d.	<LOQ	n.d.	<LOQ	>0.9999	<LOQ	>0.9999	<LOQ	n.d.	<LOQ	n.d.	<LOQ	n.d.
	PGE3	<LOQ	<LOQ	<LOQ	<LOQ	<LOQ	<LOQ	<LOQ	n.d.	<LOQ	n.d.	<LOQ	n.d.	<LOQ	n.d.	<LOQ	n.d.	<LOQ	n.d.	<LOQ	n.d.	<LOQ	n.d.	<LOQ	n.d.	<LOQ	n.d.	<LOQ	n.d.	<LOQ	n.d.
	TxB3	<LOQ	<LOQ	<LOQ	<LOQ	<LOQ	<LOQ	<LOQ	n.d.	1.2 ± 0.6	n.d.	1.0 ± 0.4	0.0476	<LOQ	n.d.	4.2 ± 3.7	n.d.	1.4 ± 0.2	n.d.	<LOQ	n.d.	<LOQ	n.d.	<LOQ	>0.9999	<LOQ	n.d.	<LOQ	n.d.	<LOQ	n.d.
	LTB5	<LOQ	<LOQ	<LOQ	<LOQ	<LOQ	<LOQ	<LOQ	n.d.	<LOQ	n.d.	<LOQ	n.d.	<LOQ	n.d.	<LOQ	n.d.	<LOQ	n.d.	<LOQ	n.d.	<LOQ	n.d.	<LOQ	n.d.	<LOQ	n.d.	<LOQ	n.d.	<LOQ	n.d.
	RvE1	<LOQ	<LOQ	<LOQ	<LOQ	<LOQ	<LOQ	<LOQ	n.d.	<LOQ	n.d.	<LOQ	n.d.	<LOQ	n.d.	<LOQ	n.d.	<LOQ	n.d.	<LOQ	n.d.	<LOQ	n.d.	<LOQ	n.d.	<LOQ	n.d.	<LOQ	n.d.	<LOQ	n.d.
	RvE2	<LOQ	<LOQ	<LOQ	<LOQ	<LOQ	<LOQ	<LOQ	n.d.	<LOQ	n.d.	<LOQ	n.d.	<LOQ	n.d.	<LOQ	n.d.	<LOQ	n.d.	<LOQ	n.d.	<LOQ	n.d.	<LOQ	n.d.	<LOQ	n.d.	<LOQ	n.d.	<LOQ	n.d.
	18(S)-RvE3	<LOQ	<LOQ	<LOQ	<LOQ	<LOQ	<LOQ	<LOQ	n.d.	<LOQ	n.d.	<LOQ	n.d.	<LOQ	n.d.	<LOQ	n.d.	<LOQ	n.d.	<LOQ	n.d.	<LOQ	n.d.	<LOQ	n.d.	<LOQ	n.d.	<LOQ	n.d.	<LOQ	n.d.
	18(R)-RvE3	<LOQ	<LOQ	<LOQ	<LOQ	<LOQ	<LOQ	<LOQ	n.d.	<LOQ	n.d.	<LOQ	n.d.	<LOQ	n.d.	<LOQ	n.d.	<LOQ	n.d.	<LOQ	n.d.	<LOQ	n.d.	<LOQ	n.d.	<LOQ	n.d.	<LOQ	n.d.	<LOQ	n.d.
	8(9)-EpETE	<LOQ	<LOQ	<LOQ	<LOQ	<LOQ	<LOQ	<LOQ	n.d.	<LOQ	n.d.	<LOQ	n.d.	<LOQ	n.d.	<LOQ	n.d.	<LOQ	n.d.	<LOQ	n.d.	<LOQ	n.d.	<LOQ	n.d.	<LOQ	n.d.	<LOQ	n.d.	<LOQ	n.d.
	11(12)-EpETE	<LOQ	<LOQ	<LOQ	<LOQ	<LOQ	<LOQ	<LOQ	n.d.	<LOQ	n.d.	<LOQ	n.d.	<LOQ	n.d.	<LOQ	n.d.	<LOQ	n.d.	<LOQ	n.d.	<LOQ	n.d.	<LOQ	n.d.	<LOQ	n.d.	<LOQ	n.d.	<LOQ	n.d.
	14(15)-EpETE	<LOQ	<LOQ	<LOQ	<LOQ	<LOQ	<LOQ	<LOQ	n.d.	<LOQ	n.d.	<LOQ	n.d.	<LOQ	n.d.	<LOQ	n.d.	<LOQ	n.d.	<LOQ	n.d.	<LOQ	n.d.	<LOQ	n.d.	<LOQ	n.d.	<LOQ	n.d.	<LOQ	n.d.
	17(18)-EpETE	<LOQ	<LOQ	<LOQ	<LOQ	<LOQ	<LOQ	<LOQ	n.d.	<LOQ	n.d.	<LOQ	n.d.	<LOQ	n.d.	<LOQ	n.d.	<LOQ	n.d.	<LOQ	n.d.	<LOQ	n.d.	<LOQ	n.d.	<LOQ	n.d.	<LOQ	n.d.	<LOQ	n.d.
	5,6-DiHETE	<LOQ	<LOQ	<LOQ	<LOQ	<LOQ	<LOQ	<LOQ	n.d.	<LOQ	n.d.	0.8 ± 0.5	0.0079	0.5 ± 0.1	0.0079	0.6 ± 0.2	n.d.	0.4 ± 0.2	n.d.	<LOQ	n.d.	<LOQ	n.d.	<LOQ	>0.9999	0.5 ± 0.1	0.0079	<LOQ	n.d.	<LOQ	n.d.
	8,9-DiHETE	<LOQ	<LOQ	<LOQ	<LOQ	<LOQ	<LOQ	<LOQ	n.d.	<LOQ	n.d.	<LOQ	n.d.	<LOQ	n.d.	<LOQ	n.d.	<LOQ	n.d.	<LOQ	n.d.	<LOQ	n.d.	<LOQ	n.d.	<LOQ	n.d.	<LOQ	n.d.	<LOQ	n.d.
	11,12-DiHETE	<LOQ	<LOQ	<LOQ	<LOQ	<LOQ	<LOQ	<LOQ	n.d.	<LOQ	n.d.	<LOQ	n.d.	<LOQ	n.d.	<LOQ	n.d.	<LOQ	n.d.	<LOQ	n.d.	<LOQ	n.d.	<LOQ	n.d.	<LOQ	n.d.	<LOQ	n.d.	<LOQ	n.d.
	14,15-DiHETE	<LOQ	<LOQ	<LOQ	<LOQ	<LOQ	<LOQ	<LOQ	n.d.	<LOQ	n.d.	<LOQ	n.d.	<LOQ	n.d.	<LOQ	n.d.	<LOQ	n.d.	<LOQ	n.d.	<LOQ	n.d.	<LOQ	n.d.	<LOQ	n.d.	<LOQ	n.d.	<LOQ	n.d.
	17,18-DiHETE	<LOQ	<LOQ	<LOQ	<LOQ	2.4 ± 0.2	<LOQ	9.2 ± 3.5	0.0079	14.2 ± 10.3	0.0079	14.9 ± 6.9	0.0079	11.3 ± 1.8	0.0079	8.3 ± 2.4	0.001	7.8 ± 1.7	0.0079	4.1 ± 0.9	0.0079	14.7 ± 4.4	0.0079	10.9 ± 7.1	0.0079	9.9 ± 5.5	0.0079	11.5 ± 4.1	0.002	5.8 ± 3.7	0.0476
	5-HEPE	<LOQ	<LOQ	<LOQ	<LOQ	<LOQ	<LOQ	<LOQ	n.d.	0.6 ± 0.0	n.d.	0.8 ± 0.3	0.0079	0.8 ± 0.1	0.0079	2.0 ± 2.4	0.0079	1.0 ± 0.5	0.0079	<LOQ	n.d.	<LOQ	n.d.	<LOQ	>0.9999	0.7 ± 0.0	0.1667	0.5 ± 0.0	0.1667	<LOQ	>0.9999
	8-HEPE	<LOQ	<LOQ	<LOQ	<LOQ	<LOQ	<LOQ	<LOQ	n.d.	<LOQ	n.d.	<LOQ	n.d.	<LOQ	n.d.	<LOQ	n.d.	<LOQ	n.d.	<LOQ	n.d.	<LOQ	n.d.	<LOQ	n.d.	<LOQ	n.d.	<LOQ	n.d.	<LOQ	n.d.
	12-HEPE	3.0 ± 1.9	<LOQ	1.0 ± 0.1	<LOQ	4.0 ± 3.8	1.4 ± 0.6	2.2 ± 1.1	n.d.	6.9 ± 1.9	0.0079	5.9 ± 0.7	0.0079	5.9 ± 1.4	n.d.	33.9 ± 59.2	n.d.	5.3 ± 3.2	0.0384	3.3 ± 2.0	n.d.	4.6 ± 1.0	0.0079	4.2 ± 3.2	0.0079	2.9 ± 0.7	0.0079	2.1 ± 1.6	n.d.	1.6 ± 0.5	0.3697
	15-HEPE	<LOQ	<LOQ	<LOQ	<LOQ	<LOQ	<LOQ	<LOQ	n.d.	6.3 ± 2.5	0.0079	5.2 ± 0.9	0.0079	4.6 ± 1.4	0.0079	21.0 ± 36.3	0.0079	4.3 ± 2.4	0.0476	3.4 ± 2.1	n.d.	4.5 ± 0.9	0.0079	2.8 ± 1.2	0.0476	3.0 ± 1.0	0.0079	2.4 ± 1.2	0.0476	1.8 ± 0.4	0.1667
	18-HEPE	<LOQ	<LOQ	<LOQ	<LOQ	<LOQ	<LOQ	<LOQ	n.d.	<LOQ	n.d.	<LOQ	n.d.	<LOQ	n.d.	<LOQ	n.d.	<LOQ	n.d.	<LOQ	n.d.	<LOQ	n.d.	<LOQ	n.d.	<LOQ	n.d.	<LOQ	n.d.	<LOQ	n.d.
	20-HEPE	<LOQ	<LOQ	<LOQ	<LOQ	<LOQ	<LOQ	<LOQ	n.d.	1.6 ± 0.3	n.d.	<LOQ	n.d.	<LOQ	n.d.	<LOQ	n.d.	2.1 ± 0.6	0.0476	<LOQ	n.d.	<LOQ	n.d.	<LOQ	n.d.	<LOQ	n.d.	<LOQ	n.d.	<LOQ	>0.9999
Docosahexaenoic acid	RvD1	<LOQ	<LOQ	<LOQ	<LOQ	<LOQ	<LOQ	<LOQ	n.d.	<LOQ	n.d.	<LOQ	n.d.	<LOQ	n.d.	<LOQ	n.d.	<LOQ	n.d.	<LOQ	n.d.	<LOQ	n.d.	<LOQ	n.d.	<LOQ	n.d.	<LOQ	n.d.	<LOQ	n.d.
	7(8)-EpDPE	<LOQ	<LOQ	<LOQ	<LOQ	<LOQ	<LOQ	<LOQ	n.d.	<LOQ	n.d.	<LOQ	n.d.	<LOQ	n.d.	<LOQ	n.d.	<LOQ	n.d.	<LOQ	n.d.	<LOQ	n.d.	<LOQ	n.d.	<LOQ	n.d.	<LOQ	n.d.	<LOQ	n.d.
	10(11)-EpDPE	1.3 ± 0.2	0.9 ± 0.3	1.0 ± 0.6	0.7 ± 0.3	1.0 ± 0.4	1.0 ± 0.3	1.3 ± 0.7	n.d.	1.0 ± 0.4	n.d.	1.0 ± 0.4	n.d.	1.1 ± 0.4	n.d.	1.8 ± 0.5	n.d.	1.0 ± 0.3	n.d.	0.9 ± 0.3	n.d.	0.8 ± 0.2	n.d.	1.1 ± 0.3	n.d.	1.0 ± 0.3	n.d.	1.3 ± 0.2	n.d.	1.2 ± 0.4	n.d.
	13(14)-EpDPE	0.9 ± 0.2	0.6 ± 0.1	0.9 ± 0.2	0.6 ± 0.1	0.8 ± 0.2	0.8 ± 0.2	0.9 ± 0.3	n.d.	0.8 ± 0.3	n.d.	0.7 ± 0.2	n.d.	0.7 ± 0.1	n.d.	1.2 ± 0.2	n.d.	0.8 ± 0.2	n.d.	0.7 ± 0.1	n.d.	0.6 ± 0.0	n.d.	0.6 ± 0.0	n.d.	0.7 ± 0.1	n.d.	0.9 ± 0.3	n.d.	0.7 ± 0.1	n.d.
	16(17)-EpDPE	0.9 ± 0.4	0.8 ± 0.1	0.8 ± 0.1	0.8 ± 0.1	0.9 ± 0.2	0.9 ± 0.3	1.1 ± 0.3	n.d.	0.8 ± 0.2	n.d.	0.8 ± 0.2	n.d.	0.8 ± 0.1	n.d.	1.3 ± 0.2	n.d.	0.9 ± 0.3	n.d.	0.9 ± 0.2	n.d.	0.7 ± 0.2	n.d.	0.7 ± 0.1	n.d.	0.8 ± 0.1	n.d.	1.1 ± 0.4	n.d.	0.9 ± 0.2	n.d.
	19(20)-EpDPE	2.1 ± 0.2	1.6 ± 0.2	1.6 ± 0.6	1.3 ± 0.3	1.6 ± 0.5	1.6 ± 0.8	3.1 ± 0.7	n.d.	3.3 ± 1.3	0.0079	3.0 ± 0.5	0.0159	2.7 ± 0.4	0.0004	3.5 ± 1.0	0.0079	2.1 ± 0.4	0.2715	2.2 ± 0.6	n.d.	2.9 ± 0.7	0.0159	2.7 ± 1.0	0.0556	2.4 ± 0.6	0.0154	2.6 ± 0.5	0.0159	1.8 ± 0.4	0.6191
	4,5-DiHDPE	<LOQ	<LOQ	<LOQ	<LOQ	<LOQ	<LOQ	<LOQ	n.d.	<LOQ	>0.9999	<LOQ	n.d.	2.8 ± 0.3	0.0476	2.5 ± 0.4	0.0476	2.9 ± 0.7	0.0079	<LOQ	n.d.	2.3 ± 0.2	0.0476	<LOQ	n.d.	2.3 ± 0.1	0.1667	3.8 ± 0.6	0.0079	<LOQ	>0.9999
	7,8-DiHDPE	<LOQ	<LOQ	<LOQ	<LOQ	<LOQ	<LOQ	<LOQ	n.d.	<LOQ	n.d.	<LOQ	n.d.	<LOQ	n.d.	<LOQ	n.d.	<LOQ	n.d.	<LOQ	n.d.	<LOQ	n.d.	<LOQ	n.d.	<LOQ	n.d.	<LOQ	n.d.	<LOQ	n.d.
	10,11-DiHDPE	0.3 ± 0.1	<LOQ	<LOQ	<LOQ	<LOQ	<LOQ	0.3 ± 0.0	n.d.	<LOQ	n.d.	<LOQ	n.d.	<LOQ	n.d.	0.4 ± 0.1	n.d.	0.4 ± 0.1	n.d.	<LOQ	n.d.	<LOQ	n.d.	<LOQ	n.d.	<LOQ	n.d.	<LOQ	n.d.	<LOQ	n.d.
	13,14-DiHDPE	0.3 ± 0.1	<LOQ	<LOQ	<LOQ	<LOQ	<LOQ	0.3 ± 0.0	n.d.	<LOQ	n.d.	<LOQ	n.d.	<LOQ	n.d.	<LOQ	n.d.	<LOQ	n.d.	<LOQ	n.d.	<LOQ	n.d.	<LOQ	n.d.	<LOQ	n.d.	<LOQ	n.d.	<LOQ	n.d.
	16,17-DiHDPE	<LOQ	<LOQ	<LOQ	<LOQ	<LOQ	<LOQ	0.6 ± 0.0	n.d.	0.7 ± 0.1	n.d.	0.7 ± 0.1	0.0476	0.6 ± 0.1	n.d.	1.2 ± 0.6	n.d.	<LOQ	n.d.	<LOQ	n.d.	0.8 ± 0.1	n.d.	0.7 ± 0.1	0.1667	0.6 ± 0.0	n.d.	0.7 ± 0.2	n.d.	<LOQ	n.d.
	19,20-DiHDPE	2.5 ± 0.4	2.4 ± 0.4	1.9 ± 0.3	2.0 ± 0.4	2.6 ± 0.7	2.1 ± 0.3	7.4 ± 2.2	0.0275	11.3 ± 5.9	0.0079	14.4 ± 5.8	0.0159	11.4 ± 1.5	0.0004	8.7 ± 2.5	0.0079	7.2 ± 0.9	0.2715	4.5 ± 1.2	0.7338	13.3 ± 2.4	0.0159	11.4 ± 6.7	0.0556	9.8 ± 3.7	0.0154	11.2 ± 3.8	0.0159	5.1 ± 2.0	0.6191
	4-HDHA	8.8 ± 1.8	6.6 ± 0.6	7.2 ± 1.2	6.1 ± 1.1	5.8 ± 0.7	5.8 ± 1.0	6.7 ± 0.8	n.d.	5.5 ± 0.5	n.d.	4.6 ± 1.1	n.d.	4.7 ± 1.2	n.d.	6.1 ± 1.6	n.d.	6.3 ± 1.6	n.d.	6.9 ± 1.2	n.d.	6.3 ± 1.0	n.d.	6.3 ± 1.8	n.d.	5.2 ± 1.0	n.d.	5.6 ± 1.0	n.d.	5.1 ± 1.7	n.d.
	7-HDHA	<LOQ	<LOQ	<LOQ	<LOQ	<LOQ	<LOQ	<LOQ	n.d.	<LOQ	n.d.	2.0 ± 0.4	n.d.	<LOQ	n.d.	2.1 ± 1.0	n.d.	<LOQ	n.d.	<LOQ	n.d.	<LOQ	n.d.	<LOQ	n.d.	<LOQ	n.d.	<LOQ	n.d.	<LOQ	n.d.
	8-HDHA	6.1 ± 1.5	5.7 ± 1.3	4.3 ± 0.6	5.1 ± 1.2	4.1 ± 1.2	4.1 ± 0.9	5.7 ± 1.6	n.d.	5.0 ± 1.3	n.d.	4.4 ± 1.1	n.d.	4.4 ± 1.1	n.d.	6.1 ± 3.0	n.d.	5.3 ± 1.5	n.d.	5.2 ± 1.4	n.d.	5.1 ± 1.5	n.d.	4.0 ± 0.7	n.d.	4.3 ± 1.1	n.d.	4.3 ± 1.0	n.d.	4.3 ± 1.5	n.d.
	10-HDHA	2.0 ± 1.4	1.3 ± 0.3	1.0 ± 0.3	1.0 ± 0.3	1.2 ± 0.8	1.0 ± 0.2	1.9 ± 0.6	n.d.	2.7 ± 0.9	0.0079	3.0 ± 0.5	n.d.	2.5 ± 0.4	n.d.	4.6 ± 5.2	n.d.	1.8 ± 0.5	0.0159	1.5 ± 0.5	n.d.	2.7 ± 0.7	0.0317	1.9 ± 0.8	n.d.	2.0 ± 0.4	n.d.	1.4 ± 0.5	n.d.	1.4 ± 0.1	0.0317
	11-HDHA	1.7 ± 0.3	1.6 ± 0.3	1.2 ± 0.3	1.2 ± 0.4	1.2 ± 0.5	1.1 ± 0.2	1.5 ± 0.3	n.d.	1.5 ± 0.4	n.d.	1.6 ± 0.4	n.d.	1.4 ± 0.3	n.d.	2.4 ± 1.5	n.d.	1.7 ± 0.6	n.d.	1.4 ± 0.5	n.d.	1.8 ± 0.6	n.d.	1.3 ± 0.6	n.d.	1.3 ± 0.3	n.d.	1.1 ± 0.4	n.d.	1.1 ± 0.4	n.d.
	13-HDHA	16.4 ± 6.7	8.5 ± 2.6	5.7 ± 1.9	6.5 ± 4.1	7.9 ± 6.4	6.3 ± 3.3	7.9 ± 2.6	n.d.	18.4 ± 12.0	n.d.	13.9 ± 7.0	n.d.	8.4 ± 5.2	n.d.	16.5 ± 14.8	n.d.	13.2 ± 10.0	n.d.	8.8 ± 3.8	n.d.	12.8 ± 6.1	n.d.	9.2 ± 2.8	n.d.	7.4 ± 3.5	n.d.	8.2 ± 5.6	n.d.	7.0 ± 2.7	n.d.
	14-HDHA	11.9 ± 6.7	6.7 ± 3.6	3.8 ± 1.0	3.7 ± 2.1	13.6 ± 16.9	5.5 ± 3.9	32.2 ± 20.6	n.d.	113.4 ± 67.5	0.0135	127.2 ± 27.1	0.0001	93.9 ± 21.9	0.0001	160.9 ± 241.1	n.d.	30.6 ± 17.2	0.0219	41.5 ± 21.8	n.d.	112.8 ± 37.7	0.0005	58.8 ± 33.2	0.0107	70.7 ± 20.1	0.0002	39.2 ± 34.6	n.d.	24.7 ± 6.0	0.0007
	16-HDHA	4.5 ± 1.4	3.5 ± 0.7	2.5 ± 0.9	2.6 ± 1.4	3.2 ± 2.2	2.5 ± 0.9	3.1 ± 0.7	n.d.	6.0 ± 3.2	n.d.	4.2 ± 1.6	n.d.	3.1 ± 1.3	n.d.	5.5 ± 3.9	n.d.	4.6 ± 2.5	n.d.	3.1 ± 1.1	n.d.	4.2 ± 1.7	n.d.	3.3 ± 1.6	n.d.	2.6 ± 0.9	n.d.	2.9 ± 1.4	n.d.	2.7 ± 1.0	n.d.
	17-HDHA	10.9 ± 4.2	8.9 ± 2.1	5.3 ± 1.7	5.7 ± 2.8	6.2 ± 3.2	5.5 ± 1.2	30.1 ± 17.0	n.d.	60.7 ± 27.6	0.0057	58.6 ± 13.4	0.0001	40.3 ± 9.1	0.0079	70.4 ± 95.4	n.d.	19.2 ± 9.0	0.017	27.8 ± 15.4	n.d.	74.1 ± 16.4	0.0001	35.7 ± 20.3	0.0175	47.2 ± 16.0	0.0079	25.2 ± 12.7	n.d.	20.8 ± 3.0	0.0001
	20-HDHA	11.7 ± 5.2	8.4 ± 1.4	6.1 ± 2.1	6.3 ± 4.3	7.3 ± 5.9	4.7 ± 1.6	7.2 ± 2.2	n.d.	9.4 ± 3.9	n.d.	7.1 ± 3.0	n.d.	5.6 ± 2.5	n.d.	9.8 ± 7.3	n.d.	8.6 ± 4.8	n.d.	7.6 ± 2.8	n.d.	9.7 ± 4.2	n.d.	8.6 ± 5.1	n.d.	5.8 ± 2.2	n.d.	5.9 ± 2.9	n.d.	5.3 ± 2.4	n.d.
	21-HDHA	<LOQ	<LOQ	<LOQ	<LOQ	<LOQ	<LOQ	<LOQ	n.d.	<LOQ	n.d.	<LOQ	n.d.	<LOQ	n.d.	<LOQ	n.d.	<LOQ	n.d.	<LOQ	n.d.	<LOQ	n.d.	<LOQ	n.d.	<LOQ	n.d.	<LOQ	n.d.	<LOQ	n.d.
	22-HDHA	<LOQ	<LOQ	<LOQ	<LOQ	<LOQ	<LOQ	<LOQ	n.d.	<LOQ	n.d.	<LOQ	n.d.	<LOQ	n.d.	<LOQ	n.d.	<LOQ	n.d.	<LOQ	n.d.	<LOQ	n.d.	<LOQ	n.d.	<LOQ	n.d.	<LOQ	n.d.	<LOQ	n.d.
	NPD1	<LOQ	<LOQ	<LOQ	<LOQ	<LOQ	<LOQ	<LOQ	n.d.	1.3 ± 0.7	0.0079	1.6 ± 0.4	0.0079	1.0 ± 0.3	0.0079	0.6 ± 0.1	n.d.	<LOQ	n.d.	<LOQ	n.d.	1.1 ± 0.5	0.0079	0.7 ± 0.2	0.1667	0.7 ± 0.2	0.0476	<LOQ	n.d.	<LOQ	n.d.
DGLA	PGD1	17.7 ± 4.2	11.9 ± 3	7.7 ± 1.7	10.2 ± 6.5	7.3 ± 2.1	8.4 ± 2.7	12.9 ± 4.1	n.d.	23.2 ± 13.8	n.d.	18.5 ± 7.7	0.0261	9.3 ± 3.2	n.d.	17.1 ± 13.7	n.d.	15.4 ± 9.6	n.d.	11.4 ± 5.6	n.d.	16.8 ± 4.4	n.d.	13.2 ± 3.7	0.028	13.4 ± 6.0	n.d.	10.2 ± 4.0	n.d.	10.2 ± 1.4	n.d.
	PGE1	0.8 ± 0.2	0.7 ± 0.2	0.7 ± 0.2	<LOQ	<LOQ	<LOQ	<LOQ	n.d.	<LOQ	>0.9999	1.0 ± 0.2	n.d.	<LOQ	>0.9999	<LOQ	n.d.	0.9 ± 0.3	0.1667	<LOQ	n.d.	1.2 ± 0.5	0.0873	<LOQ	n.d.	0.9 ± 0.1	0.0079	0.9 ± 0.4	n.d.	0.8 ± 0.1	0.0079
	PGF1a	11.7 ± 3.6	6.4 ± 1.7	4.9 ± 1.0	5.0 ± 2.6	6.0 ± 2.3	5.2 ± 1.9	5.1 ± 1.1	0.0081	8.4 ± 3.9	n.d.	7.6 ± 3	n.d.	4.7 ± 1.5	n.d.	9.5 ± 7.1	n.d.	7.2 ± 3.7	n.d.	6.4 ± 2.2	0.0379	8.8 ± 2.8	n.d.	7.2 ± 2.3	n.d.	6.5 ± 2.4	n.d.	6.2 ± 2.8	n.d.	6.0 ± 1.9	n.d.
	TxB1	<LOQ	<LOQ	<LOQ	<LOQ	<LOQ	<LOQ	<LOQ	n.d.	<LOQ	n.d.	<LOQ	n.d.	<LOQ	n.d.	<LOQ	n.d.	<LOQ	n.d.	<LOQ	n.d.	<LOQ	n.d.	<LOQ	n.d.	<LOQ	n.d.	<LOQ	n.d.	<LOQ	n.d.
	15(S)-HETrE	3.4 ± 0.8	2.2 ± 0.4	1.7 ± 0.4	1.8 ± 1.0	1.8 ± 0.5	1.7 ± 0.3	3.2 ± 1.5	n.d.	7.0 ± 3.0	0.0127	7.3 ± 1.6	0.0001	4.6 ± 0.5	0.0011	8.0 ± 9.2	n.d.	3.5 ± 1.6	n.d.	3.6 ± 1.3	n.d.	8.9 ± 3.0	0.0023	5.1 ± 2.1	0.0155	5.3 ± 1.2	0.0025	4.0 ± 3.0	n.d.	3.0 ± 0.4	n.d.
ALA	9(10)-EpODE	<LOQ	<LOQ	<LOQ	<LOQ	<LOQ	<LOQ	<LOQ	n.d.	<LOQ	n.d.	<LOQ	n.d.	<LOQ	n.d.	<LOQ	n.d.	<LOQ	n.d.	<LOQ	n.d.	<LOQ	n.d.	<LOQ	n.d.	<LOQ	n.d.	<LOQ	n.d.	<LOQ	n.d.
	12(13)-EpODE	<LOQ	<LOQ	<LOQ	<LOQ	<LOQ	<LOQ	<LOQ	n.d.	<LOQ	n.d.	<LOQ	n.d.	<LOQ	n.d.	<LOQ	n.d.	<LOQ	n.d.	<LOQ	n.d.	<LOQ	n.d.	<LOQ	n.d.	<LOQ	n.d.	<LOQ	n.d.	<LOQ	n.d.
	15(16)-EpODE	1.2 ± 0.4	0.8 ± 0.2	1.2 ± 0.3	1.0 ± 0.4	1.3 ± 0.6	1.1 ± 0.1	1.9 ± 0.8	n.d.	1.7 ± 0.8	0.0317	1.1 ± 0.1	n.d.	0.9 ± 0.2	n.d.	2.1 ± 1.3	n.d.	1.1 ± 0.3	n.d.	1.9 ± 1.0	n.d.	1.0 ± 0.3	0.1508	1.3 ± 0.4	n.d.	1.3 ± 0.1	n.d.	1.0 ± 0.1	n.d.	1.2 ± 0.1	n.d.
	9,10-DiHODE	0.2 ± 0.0	<LOQ	<LOQ	<LOQ	<LOQ	<LOQ	0.3 ± 0.1	n.d.	<LOQ	n.d.	<LOQ	>0.9999	<LOQ	>0.9999	0.3 ± 0.1	0.0079	0.2 ± 0.0	0.0476	0.3 ± 0.1	n.d.	<LOQ	n.d.	0.2 ± 0.0	0.0079	0.2 ± 0.0	0.0079	0.3 ± 0.0	0.1667	<LOQ	>0.9999
	12,13-DiHODE	<LOQ	<LOQ	<LOQ	<LOQ	<LOQ	<LOQ	<LOQ	n.d.	<LOQ	n.d.	<LOQ	n.d.	<LOQ	n.d.	<LOQ	n.d.	<LOQ	n.d.	<LOQ	n.d.	<LOQ	n.d.	<LOQ	n.d.	<LOQ	n.d.	<LOQ	n.d.	<LOQ	n.d.
	15,16-DiHODE	3.2 ± 0.5	2.4 ± 1.2	2.4 ± 0.6	2.6 ± 0.5	3.3 ± 1.6	1.8 ± 0.5	3.9 ± 1.5	n.d.	4.3 ± 2.0	n.d.	3.3 ± 0.5	n.d.	2.8 ± 0.6	n.d.	2.2 ± 0.7	n.d.	2.8 ± 0.7	n.d.	2.4 ± 0.8	n.d.	2.9 ± 0.9	n.d.	4.1 ± 1.8	n.d.	4.4 ± 1.4	n.d.	5.5 ± 2.2	n.d.	4.6 ± 3.5	n.d.
	9-HOTrE	1.2 ± 0.1	1.1 ± 0.2	1.3 ± 0.3	1.1 ± 0.4	1.4 ± 0.5	1.2 ± 0.3	1.4 ± 0.5	n.d.	2.5 ± 2.0	n.d.	1.5 ± 0.2	n.d.	1.3 ± 0.2	n.d.	2.7 ± 1.3	n.d.	1.6 ± 0.4	n.d.	1.8 ± 0.6	n.d.	1.3 ± 0.5	n.d.	1.4 ± 0.3	n.d.	1.5 ± 0.3	n.d.	1.3 ± 0.2	n.d.	1.1 ± 0.2	n.d.
	13-HOTrE	1.7 ± 0.5	1.8 ± 0.2	1.8 ± 0.3	1.5 ± 0.6	2.2 ± 0.7	1.5 ± 0.4	5.9 ± 3.5	n.d.	11.8 ± 8.5	0.0079	10.4 ± 3.4	0.0009	6.5 ± 1.2	0.0079	5.1 ± 2.8	n.d.	2.8 ± 1.1	0.0584	8.2 ± 5.3	n.d.	13.6 ± 2.7	0.0079	6.1 ± 3.0	0.019	7.2 ± 5.0	0.0079	6.5 ± 1.3	n.d.	3.5 ± 0.8	0.0024
LA	9(10)-EpOME	0.8 ± 0.1	0.7 ± 0.1	0.9 ± 0.4	0.6 ± 0.2	0.7 ± 0.1	0.8 ± 0.2	0.8 ± 0.3	n.d.	1.4 ± 1.1	n.d.	0.8 ± 0.3	n.d.	0.7 ± 0.2	n.d.	1.6 ± 1.0	n.d.	0.9 ± 0.3	n.d.	0.8 ± 0.2	n.d.	0.7 ± 0.2	n.d.	0.9 ± 0.2	n.d.	0.8 ± 0.2	n.d.	0.9 ± 0.0	n.d.	0.8 ± 0.2	n.d.
	12(13)-EpOME	1.1 ± 0.3	0.8 ± 0.1	1.2 ± 0.4	0.9 ± 0.3	0.9 ± 0.2	1.1 ± 0.3	1.1 ± 0.3	n.d.	1.6 ± 1.0	n.d.	1.1 ± 0.3	n.d.	1.0 ± 0.2	n.d.	2.6 ± 1.9	n.d.	1.3 ± 0.5	n.d.	1.3 ± 0.5	n.d.	0.9 ± 0.3	n.d.	1.0 ± 0.2	n.d.	1.2 ± 0.3	n.d.	1.0 ± 0.2	n.d.	1.1 ± 0.2	n.d.
	9,10-DiHOME	2.4 ± 0.3	1.5 ± 0.1	1.7 ± 0.3	1.6 ± 0.5	1.7 ± 0.5	1.4 ± 0.3	2.4 ± 0.6	n.d.	2.3 ± 1.0	n.d.	1.5 ± 0.1	n.d.	1.5 ± 0.1	n.d.	2.2 ± 0.5	n.d.	1.7 ± 0.3	n.d.	2.1 ± 0.5	n.d.	1.7 ± 0.2	n.d.	1.9 ± 0.5	n.d.	1.8 ± 0.2	n.d.	2.0 ± 0.5	n.d.	2.0 ± 0.6	n.d.
	12,13-DiHOME	6.9 ± 1.1	3.7 ± 0.5	5.0 ± 0.9	4.6 ± 1.5	4.9 ± 2.0	3.6 ± 1.1	8.3 ± 3.1	n.d.	6.9 ± 2.3	0.0297	4.6 ± 0.3	n.d.	4.3 ± 0.4	n.d.	7.5 ± 2.5	n.d.	4.2 ± 0.8	n.d.	6.3 ± 1.9	n.d.	5.1 ± 0.7	0.0132	6.0 ± 1.6	n.d.	5.6 ± 0.8	n.d.	6.7 ± 2.5	n.d.	7.1 ± 3.8	n.d.
	9-HODE	48.3 ± 16.4	30.1 ± 3.0	31.0 ± 4.0	28.4 ± 13.1	34.4 ± 9.6	29.4 ± 8.2	36.1 ± 11.8	n.d.	51.0 ± 29.7	n.d.	35.1 ± 8.0	n.d.	29.4 ± 4.2	n.d.	55.5 ± 30.2	n.d.	36.4 ± 11.0	n.d.	35.8 ± 9.0	n.d.	38.8 ± 8.8	n.d.	46.7 ± 14.2	n.d.	37.4 ± 5.9	n.d.	39.4 ± 7.5	n.d.	36.7 ± 8.6	n.d.
	13-HODE	41.8 ± 5.6	31.9 ± 5.2	35.5 ± 5.6	28.7 ± 10.9	39.8 ± 9.6	34.5 ± 7.3	50.7 ± 19.4	n.d.	94.3 ± 47.8	0.0317	91.4 ± 16.7	0.0002	74.5 ± 8.8	0.0002	62.8 ± 26.5	n.d.	43.6 ± 11.2	n.d.	62.8 ± 35.2	n.d.	98.2 ± 26.9	0.0013	80.3 ± 28.6	0.0151	68.6 ± 21.9	0.0116	63.4 ± 20.6	n.d.	49.2 ± 7.4	n.d.
OA	9(10)-Ep-stearic acid	16.6 ± 10.5	11.6 ± 4.1	12.7 ± 4.8	10.2 ± 4.1	18.2 ± 12.7	13.9 ± 5.1	9.1 ± 1.8	n.d.	12.0 ± 5.7	n.d.	19.7 ± 10.5	n.d.	14.4 ± 8.6	n.d.	19.6 ± 10.3	n.d.	10.6 ± 3.7	n.d.	12.5 ± 3.6	n.d.	17.5 ± 10.6	n.d.	7.9 ± 3.8	n.d.	17.5 ± 13.7	n.d.	9.8 ± 1.8	n.d.	23.9 ± 13.2	n.d.
	9,10-DiH-stearic acid	22.3 ± 11.5	5.9 ± 1.6	6.8 ± 3.4	7.1 ± 3.3	6.9 ± 1.8	6.5 ± 1.8	7.5 ± 3.7	n.d.	9.0 ± 3.0	n.d.	6.2 ± 2.1	n.d.	8.4 ± 2.1	n.d.	6.2 ± 2.2	n.d.	7.1 ± 2.2	n.d.	13.2 ± 7.2	n.d.	5.4 ± 2.0	n.d.	5.3 ± 0.3	n.d.	4.6 ± 1.0	n.d.	5.2 ± 1.5	n.d.	4.9 ± 0.5	n.d.
C20:3n9	LTB3	<LOQ	<LOQ	<LOQ	<LOQ	<LOQ	<LOQ	<LOQ	n.d.	<LOQ	n.d.	<LOQ	n.d.	<LOQ	n.d.	<LOQ	n.d.	<LOQ	n.d.	<LOQ	n.d.	<LOQ	n.d.	<LOQ	n.d.	<LOQ	n.d.	<LOQ	n.d.	<LOQ	n.d.
DGLA:	Dihomo-γ-linolenic acid
ALA:	Alpha-linolenic acid
LA:	Linoleic acid
OA:	Oleic acid
C20:3n9:	Mead acid
