# Supplementary material for: Multiplex profiling of inflammation-related bioactive lipid mediators in Toxocara canis- and Toxocara cati-induced neurotoxocarosis
Source: PLoS Negl Trop Dis. 2019 Sep 26;13(9):e0007706. doi: 10.1371/journal.pntd.0007706 (PMC6762062; doi:10.1371/journal.pntd.0007706)
Supplement: S3 Table — shows the concentration of analysed oxylipins as mean ± SD in [fmol/mg] in the cerebellum of uninfected control mice and T. canis- and T. cati-infected mice (n = 5). P-values of conducted t-test or Mann-Whitney U test between infected and uninfected animals are provided. (XLSX) [file pntd.0007706.s003.xlsx]

## Sheet: Cerebellum
dpi:	days post infectionem
<LOQ:	below the lower limit of quantification
P-values of conducted t-test or Mann-Whitney U test between infected and uninfected animals
P≤0.05 was considered as statistically significant and signifcant values are marked as bold
n.d.: not determined as the FDR-adjusted One-way ANOVA did not reveal any significances between the analysed groups
Cerebellum
		uninfected control						T. canis-infected												T. cati-infected
		7 dpi	14 dpi	28 dpi	42 dpi	70 dpi	98 dpi	7 dpi		14 dpi		28 dpi		42 dpi		70 dpi		98 dpi		7 dpi		14 dpi		28 dpi		42 dpi		70 dpi		98 dpi
		mean ± SD [fmol/mg]	mean ± SD [fmol/mg]	mean ± SD [fmol/mg]	mean ± SD [fmol/mg]	mean ± SD [fmol/mg]	mean ± SD [fmol/mg]	mean ± SD [fmol/mg]	P-value	mean ± SD [fmol/mg]	P-value	mean ± SD [fmol/mg]	P-value	mean ± SD [fmol/mg]	P-value	mean ± SD [fmol/mg]	P-value	mean ± SD [fmol/mg]	P-value	mean ± SD [fmol/mg]	P-value	mean ± SD [fmol/mg]	P-value	mean ± SD [fmol/mg]	P-value	mean ± SD [fmol/mg]	P-value	mean ± SD [fmol/mg]	P-value	mean ± SD [fmol/mg]	P-value
Arachidonic acid	PGB2	<LOQ	<LOQ	<LOQ	<LOQ	<LOQ	<LOQ	<LOQ	n.d.	<LOQ	n.d.	<LOQ	n.d.	<LOQ	n.d.	<LOQ	n.d.	<LOQ	n.d.	<LOQ	n.d.	<LOQ	n.d.	<LOQ	n.d.	<LOQ	n.d.	<LOQ	n.d.	<LOQ	n.d.
	PGD2	290.8 ± 90.6	238.3 ± 70.5	280.2 ± 164.4	194.4 ± 101.0	452.9 ± 414.4	335.9 ± 146.7	646.0 ± 361.0	n.d.	242.5 ± 107.3	0.8016	273.5 ± 169.1	n.d.	234.2 ± 100.5	0.592	524.4 ± 415.0	n.d.	480.5 ± 458.5	n.d.	402.6 ± 172.2	n.d.	465.5 ± 115.9	0.0317	457.5 ± 154.9	n.d.	566.8 ± 308.7	0.051	435.1 ± 180.8	n.d.	480.2 ± 200.6	n.d.
	PGE2	38.8 ± 15.9	34.7 ± 10.0	43.1 ± 30.2	28.5 ± 15.0	56.5 ± 36.1	62.5 ± 29.1	103.4 ± 66.1	n.d.	40.8 ± 15.0	0.5194	41.1 ± 16.3	n.d.	37.9 ± 17.3	n.d.	54.3 ± 35.8	n.d.	57.1 ± 49.5	n.d.	58.6 ± 23.3	n.d.	83.9 ± 24.9	0.0064	79.6 ± 33.3	n.d.	84.1 ± 50.2	n.d.	72.9 ± 38.5	n.d.	87.5 ± 37.7	n.d.
	6-keto-PGF1a	89.6 ± 34.2	81.6 ± 19.3	74.5 ± 34.0	72.0 ± 38.8	87.8 ± 47.7	110.7 ± 97.5	146.4 ± 91.6	n.d.	48.9 ± 18.8	0.0411	66.1 ± 31.6	n.d.	55.9 ± 14.8	0.4606	93.4 ± 82.0	n.d.	93.1 ± 87.7	n.d.	108.8 ± 41.7	n.d.	159.3 ± 46.8	0.0153	87.4 ± 15.6	n.d.	152.7 ± 76.9	0.0982	118.8 ± 47.0	n.d.	164.5 ± 79.9	n.d.
	PGF2a	286.0 ± 71.8	275.8 ± 137.5	322.3 ± 181.9	203.1 ± 124.7	368.2 ± 282.5	384.2 ± 101.6	484.0 ± 276.8	n.d.	239.2 ± 109.3	0.6878	206.5 ± 113.6	n.d.	158.4 ± 52.3	n.d.	318.6 ± 223.4	n.d.	287.1 ± 219.5	n.d.	380.1 ± 150.9	n.d.	518.4 ± 133.1	0.035	423.5 ± 101.1	n.d.	482.0 ± 295.3	n.d.	424.4 ± 257.9	n.d.	370.0 ± 158.3	n.d.
	PGJ2	13.0 ± 4.7	9.6 ± 2.8	12.8 ± 9.2	7.8 ± 4.7	18.9 ± 17.6	14.2 ± 7.2	28.6 ± 17.3	n.d.	9.9 ± 4.3	0.9267	10.9 ± 6.9	n.d.	10.8 ± 4.6	0.3817	20.8 ± 15.3	n.d.	19.8 ± 18.2	n.d.	15.2 ± 7.8	n.d.	18.7 ± 6.5	0.0328	21.2 ± 9.1	n.d.	22.4 ± 10.4	0.0333	16.6 ± 5.4	n.d.	20.5 ± 9.0	n.d.
	15-deoxy-PGJ2	<LOQ	<LOQ	<LOQ	<LOQ	<LOQ	<LOQ	0.8 ± 0.1	n.d.	<LOQ	n.d.	<LOQ	n.d.	<LOQ	n.d.	<LOQ	n.d.	<LOQ	n.d.	<LOQ	n.d.	<LOQ	n.d.	<LOQ	n.d.	<LOQ	n.d.	<LOQ	n.d.	0.7 ± 0.1	n.d.
	TxB2	33.3 ± 3.6	31.3 ± 11.0	39.1 ± 21.6	30.1 ± 13.2	56.5 ± 47.3	50.7 ± 12.4	115.5 ± 73.1	n.d.	65.3 ± 23.3	0.03	70.9 ± 43.6	n.d.	69.3 ± 21.5	0.0144	83.7 ± 56.9	n.d.	98.4 ± 70.8	n.d.	57.0 ± 21.8	n.d.	93.0 ± 17.2	0.0003	97.4 ± 47.3	n.d.	97.5 ± 53.1	0.0389	87.8 ± 50.0	n.d.	82.0 ± 34.6	n.d.
	LTB4	0.8 ± 0.4	0.9 ± 0.3	0.5 ± 0.1	0.9 ± 0.6	1.0 ± 0.5	0.8 ± 0.4	1.1 ± 0.6	n.d.	0.4 ± 0.1	0.0182	0.9 ± 0.6	n.d.	1.2 ± 0.7	0.4127	2.6 ± 1.0	n.d.	3.3 ± 3.8	n.d.	1.1 ± 1.1	n.d.	1.2 ± 0.3	0.2083	1.1 ± 0.5	n.d.	2.2 ± 0.4	0.0556	1.8 ± 0.6	n.d.	3.1 ± 1.8	n.d.
	6-trans LTB4	<LOQ	<LOQ	<LOQ	<LOQ	<LOQ	<LOQ	1.1 ± 0.4	n.d.	0.6 ± 0.1	0.1667	1.2 ± 0.6	0.0476	1.8 ± 1.0	0.0079	1.7 ± 1.2	0.0079	2.3 ± 1.4	n.d.	<LOQ	n.d.	1.0 ± 0.3	0.0079	0.8 ± 0.3	0.1667	1.1 ± 0.4	0.0079	1.0 ± 0.6	0.0476	1.0 ± 0.2	n.d.
	20-COOH-LTB4	<LOQ	<LOQ	<LOQ	<LOQ	<LOQ	<LOQ	<LOQ	n.d.	<LOQ	n.d.	<LOQ	n.d.	<LOQ	n.d.	<LOQ	n.d.	<LOQ	n.d.	<LOQ	n.d.	<LOQ	n.d.	<LOQ	n.d.	<LOQ	n.d.	<LOQ	n.d.	<LOQ	n.d.
	20-OH-LTB4	<LOQ	<LOQ	<LOQ	<LOQ	<LOQ	<LOQ	<LOQ	n.d.	<LOQ	n.d.	<LOQ	n.d.	<LOQ	n.d.	<LOQ	n.d.	<LOQ	n.d.	<LOQ	n.d.	<LOQ	n.d.	<LOQ	n.d.	<LOQ	n.d.	<LOQ	n.d.	<LOQ	n.d.
	LxA4	<LOQ	<LOQ	<LOQ	<LOQ	<LOQ	<LOQ	<LOQ	n.d.	<LOQ	n.d.	<LOQ	n.d.	<LOQ	n.d.	<LOQ	n.d.	<LOQ	n.d.	<LOQ	n.d.	<LOQ	n.d.	<LOQ	n.d.	<LOQ	n.d.	<LOQ	n.d.	<LOQ	n.d.
	5(6)-EpETrE	14.1 ± 3.6	11.2 ± 3.0	11.5 ± 3.7	10.0 ± 2.6	16.0 ± 8.5	7.7 ± 2.4	12.7 ± 6.1	n.d.	11.5 ± 3.6	n.d.	11.1 ± 4.9	n.d.	11.7 ± 2.2	n.d.	15.4 ± 6.3	n.d.	11.5 ± 3.5	n.d.	11.0 ± 7.4	n.d.	12.2 ± 3.0	n.d.	10.7 ± 3.6	n.d.	12.7 ± 7.9	n.d.	9.8 ± 2.7	n.d.	7.2 ± 2.3	n.d.
	8(9)-EpETrE	3.2 ± 0.5	2.3 ± 0.5	2.8 ± 1.4	2.3 ± 0.4	3.6 ± 1.2	2.1 ± 0.3	2.9 ± 1.9	n.d.	2.5 ± 0.9	n.d.	2.6 ± 0.8	n.d.	3.3 ± 1.1	n.d.	3.6 ± 0.8	n.d.	2.8 ± 0.5	n.d.	2.4 ± 1.2	n.d.	2.9 ± 1.3	n.d.	2.6 ± 0.7	n.d.	2.9 ± 1.5	n.d.	2.3 ± 0.3	n.d.	2.2 ± 0.4	n.d.
	11(12)-EpETrE	3.6 ± 0.7	2.7 ± 0.7	3.5 ± 1.7	2.9 ± 0.5	4.1 ± 1.2	3.0 ± 0.7	3.7 ± 2.0	n.d.	3.1 ± 0.9	n.d.	2.9 ± 0.7	n.d.	3.6 ± 1.0	n.d.	4.0 ± 0.9	n.d.	3.2 ± 0.9	n.d.	2.8 ± 1.3	n.d.	3.2 ± 1.3	n.d.	3.3 ± 0.8	n.d.	3.6 ± 1.4	n.d.	2.9 ± 0.7	n.d.	2.4 ± 0.8	n.d.
	14(15)-EpETrE	8.1 ± 1.3	6.2 ± 1.7	7.5 ± 2.9	6.2 ± 1.2	9.2 ± 2.6	6.9 ± 1.9	7.8 ± 3.6	n.d.	7.2 ± 2.2	n.d.	6.4 ± 1.3	n.d.	8.0 ± 2.3	n.d.	8.5 ± 1.9	n.d.	7.5 ± 2.0	n.d.	6.2 ± 2.7	n.d.	7.2 ± 3.1	n.d.	7.8 ± 2.3	n.d.	8.2 ± 2.6	n.d.	6.5 ± 1.7	n.d.	5.4 ± 1.5	n.d.
	5,6-DiHETrE	<LOQ	<LOQ	<LOQ	<LOQ	<LOQ	<LOQ	<LOQ	n.d.	<LOQ	n.d.	<LOQ	n.d.	<LOQ	n.d.	<LOQ	n.d.	<LOQ	n.d.	<LOQ	n.d.	<LOQ	n.d.	<LOQ	n.d.	<LOQ	n.d.	<LOQ	n.d.	<LOQ	n.d.
	8,9-DiHETrE	<LOQ	<LOQ	<LOQ	<LOQ	<LOQ	0.6 ± 0.0	0.7 ± 0.1	n.d.	<LOQ	n.d.	<LOQ	n.d.	<LOQ	n.d.	0.7 ± 0.1	n.d.	<LOQ	n.d.	<LOQ	n.d.	0.6 ± 0.1	n.d.	<LOQ	n.d.	0.6 ± 0.2	n.d.	<LOQ	n.d.	<LOQ	n.d.
	11,12-DiHETrE	0.5 ± 0.1	0.4 ± 0.1	0.5 ± 0.1	0.4 ± 0.0	0.6 ± 0.2	0.6 ± 0.1	0.8 ± 0.3	n.d.	0.5 ± 0.1	n.d.	0.5 ± 0.1	n.d.	0.6 ± 0.1	0.0208	0.6 ± 0.2	n.d.	0.6 ± 0.2	n.d.	0.5 ± 0.1	n.d.	0.6 ± 0.1	n.d.	0.7 ± 0.2	n.d.	0.7 ± 0.1	0.0059	0.6 ± 0.1	n.d.	0.5 ± 0.1	n.d.
	14,15-DiHETrE	0.7 ± 0.1	0.6 ± 0.0	0.7 ± 0.1	0.6 ± 0.1	0.9 ± 0.4	0.8 ± 0.2	1.1 ± 0.4	n.d.	0.8 ± 0.1	0.025	0.7 ± 0.1	n.d.	0.8 ± 0.1	0.0047	1.0 ± 0.2	n.d.	0.9 ± 0.3	n.d.	0.7 ± 0.1	n.d.	0.8 ± 0.1	0.0102	0.9 ± 0.2	n.d.	0.9 ± 0.1	0.0139	0.9 ± 0.2	n.d.	0.8 ± 0.1	n.d.
	8,15-DiHETE	<LOQ	<LOQ	<LOQ	<LOQ	<LOQ	<LOQ	<LOQ	n.d.	0.9 ± 0.1	0.1667	<LOQ	n.d.	2.0 ± 0.7	n.d.	2.7 ± 2.0	n.d.	3.0 ± 0.7	n.d.	1.0 ± 0.1	n.d.	2.0 ± 1.3	0.0079	1.3 ± 0.5	n.d.	1.1 ± 0.2	n.d.	<LOQ	n.d.	<LOQ	n.d.
	5,15-DiHETE	0.4 ± 0.1	<LOQ	0.3 ± 0.0	<LOQ	<LOQ	<LOQ	1.0 ± 0.5	n.d.	0.4 ± 0.1	0.0079	0.8 ± 0.5	n.d.	1.1 ± 0.8	0.0079	0.9 ± 0.9	n.d.	1.3 ± 0.6	n.d.	0.6 ± 0.3	n.d.	1.1 ± 0.6	0.0079	0.6 ± 0.2	n.d.	0.6 ± 0.1	0.0079	0.6 ± 0.2	n.d.	0.6 ± 0.1	n.d.
	5-HETE	13.9 ± 2.4	12.9 ± 1.2	11.3 ± 1.9	12.9 ± 3.6	19.7 ± 5.3	14.6 ± 2.5	36.6 ± 18.9	n.d.	16.9 ± 4.9	0.1511	27.0 ± 14.3	n.d.	30.8 ± 13.3	0.0323	38.9 ± 21.7	n.d.	38.4 ± 28.8	n.d.	21.5 ± 9.5	n.d.	24.3 ± 3.7	0.0004	24.2 ± 6.7	n.d.	43.3 ± 14.9	0.0041	28.5 ± 10.9	n.d.	30.4 ± 10.0	n.d.
	8-HETE	5.8 ± 2.6	4.3 ± 0.9	6.1 ± 2.3	3.9 ± 1.0	8.8 ± 5.3	5.7 ± 1.5	12.5 ± 6.4	n.d.	11.7 ± 2.1	0.0002	16.2 ± 6.5	0.0079	22.1 ± 9.0	0.0038	19.0 ± 13.7	n.d.	20.9 ± 10.7	0.0231	13.3 ± 9.4	n.d.	21.5 ± 6.9	0.0011	11.8 ± 4.9	0.0317	12.8 ± 2.1	0.0001	9.9 ± 4.2	n.d.	7.6 ± 2.5	0.2202
	9-HETE	3.1 ± 0.5	<LOQ	2.8 ± 0.3	<LOQ	6.0 ± 1.8	2.8 ± 0.0	3.5 ± 0.8	n.d.	3.1 ± 0.3	0.0476	4.5 ± 1.9	n.d.	5.7 ± 1.5	n.d.	4.4 ± 1.8	n.d.	6.1 ± 2.4	n.d.	<LOQ	n.d.	3.8 ± 0.4	0.0476	3.0 ± 0.3	n.d.	<LOQ	n.d.	<LOQ	n.d.	<LOQ	n.d.
	11-HETE	53.0 ± 12.7	48.0 ± 16.9	60.6 ± 37.9	39.2 ± 20.8	87.8 ± 68.1	78.2 ± 17.5	123.5 ± 69.8	n.d.	67.3 ± 31.2	0.3086	69.0 ± 43.0	n.d.	57.8 ± 20.2	0.3095	108.2 ± 81.2	n.d.	83.5 ± 58.0	n.d.	79.5 ± 34.4	n.d.	118.9 ± 29.7	0.0032	102.1 ± 32	n.d.	118.9 ± 78.7	0.0317	115.1 ± 60.4	n.d.	96.2 ± 42.8	n.d.
	12-HETE	232.0 ± 236.2	121.0 ± 41.9	308.1 ± 280.4	196.6 ± 57.1	351.5 ± 241.3	303.4 ± 240.7	650.8 ± 632.6	n.d.	569.0 ± 141.7	0.0003	570.5 ± 172.3	n.d.	727.9 ± 443.3	0.0079	931.2 ± 590.2	n.d.	1105.8 ± 724.4	n.d.	457.1 ± 258.9	n.d.	777.4 ± 223.8	0.0004	685.7 ± 217.8	n.d.	710.2 ± 152.2	0.0079	584.1 ± 292.7	n.d.	383.9 ± 179.0	n.d.
	15-HETE	46.6 ± 10.0	43.6 ± 12.8	48.5 ± 26.5	36.7 ± 16.7	70.0 ± 49.7	58.3 ± 13.8	137.2 ± 82.7	n.d.	79.5 ± 24.5	0.0556	90.6 ± 46.5	n.d.	74.0 ± 21.7	0.0079	121.8 ± 103.3	n.d.	117.8 ± 82.0	n.d.	93.0 ± 29.4	n.d.	185.1 ± 21.1	0.0079	124.2 ± 62.5	n.d.	129.4 ± 68.4	0.0079	105.0 ± 58.3	n.d.	80.8 ± 30.2	n.d.
	19-HETE	<LOQ	<LOQ	<LOQ	<LOQ	<LOQ	<LOQ	<LOQ	n.d.	<LOQ	n.d.	<LOQ	n.d.	<LOQ	n.d.	<LOQ	n.d.	<LOQ	n.d.	<LOQ	n.d.	<LOQ	n.d.	<LOQ	n.d.	<LOQ	n.d.	<LOQ	n.d.	<LOQ	n.d.
	20-HETE	2.6 ± 0.6	2.3 ± 0.8	2.4 ± 0.7	2.2 ± 0.8	2.5 ± 1.1	1.9 ± 0.7	4.1 ± 0.8	n.d.	1.6 ± 0.5	n.d.	1.6 ± 0.4	0.0556	1.5 ± 0.2	0.334	2.6 ± 1.1	n.d.	3.2 ± 1.5	n.d.	3.1 ± 1.3	n.d.	2.3 ± 0.6	0.0079	4.6 ± 1.5	n.d.	5.0 ± 1.5	0.0874	2.7 ± 0.4	n.d.	2.5 ± 0.4	n.d.
	5-oxo-ETE	3.0 ± 0.2	3.1 ± 0.7	<LOQ	<LOQ	3.7 ± 0.8	<LOQ	3.6 ± 1.7	n.d.	<LOQ	n.d.	<LOQ	> 0.9999	3.7 ± 0.5	n.d.	3.1 ± 0.2	n.d.	4.1 ± 0.9	n.d.	3.2 ± 0.6	n.d.	2.9 ± 0.2	n.d.	3.1 ± 1.0	0.0159	3.6 ± 1.4	n.d.	3.0 ± 0.7	n.d.	<LOQ	n.d.
	12-HHTrE	83.2 ± 21.1	73.7 ± 26.8	114.8 ± 75.5	66.0 ± 28.5	116.7 ± 74.7	131.6 ± 42.9	206.9 ± 114.6	n.d.	125.9 ± 32.1	0.0371	137.3 ± 72.5	n.d.	138.9 ± 56.7	n.d.	158.1 ± 94.6	0.0506	177.6 ± 114.6	n.d.	128.8 ± 42.9	n.d.	190.9 ± 35.4	0.0007	236.4 ± 109.8	n.d.	208.9 ± 92.2	0.0181	178.3 ± 79.2	n.d.	187.2 ± 81.3	n.d.
Eicosapentaenoic acid	PGD3	<LOQ	<LOQ	<LOQ	<LOQ	<LOQ	<LOQ	<LOQ	n.d.	<LOQ	n.d.	<LOQ	n.d.	<LOQ	n.d.	3.5 ± 3.2	0.0476	4.1 ± 4.1	0.0476	<LOQ	n.d.	<LOQ	n.d.	<LOQ	n.d.	<LOQ	n.d.	<LOQ	> 0.9999	<LOQ	> 0.9999
	PGE3	<LOQ	<LOQ	<LOQ	<LOQ	<LOQ	<LOQ	<LOQ	n.d.	<LOQ	n.d.	<LOQ	n.d.	<LOQ	n.d.	<LOQ	n.d.	<LOQ	n.d.	<LOQ	n.d.	<LOQ	n.d.	<LOQ	n.d.	<LOQ	n.d.	<LOQ	n.d.	<LOQ	n.d.
	TxB3	<LOQ	<LOQ	<LOQ	<LOQ	<LOQ	<LOQ	<LOQ	n.d.	<LOQ	n.d.	1.2 ± 0.5	n.d.	1.4 ± 0.4	0.0476	2.2 ± 1.4	n.d.	2.4 ± 1.6	0.0476	<LOQ	n.d.	<LOQ	n.d.	<LOQ	n.d.	<LOQ	> 0.9999	<LOQ	n.d.	<LOQ	> 0.9999
	LTB5	<LOQ	<LOQ	<LOQ	<LOQ	<LOQ	<LOQ	<LOQ	n.d.	<LOQ	n.d.	<LOQ	n.d.	<LOQ	n.d.	<LOQ	n.d.	<LOQ	n.d.	<LOQ	n.d.	<LOQ	n.d.	<LOQ	n.d.	<LOQ	n.d.	<LOQ	n.d.	<LOQ	n.d.
	RvE1	<LOQ	<LOQ	<LOQ	<LOQ	<LOQ	<LOQ	<LOQ	n.d.	<LOQ	n.d.	<LOQ	n.d.	<LOQ	n.d.	<LOQ	n.d.	<LOQ	n.d.	<LOQ	n.d.	<LOQ	n.d.	<LOQ	n.d.	<LOQ	n.d.	<LOQ	n.d.	<LOQ	n.d.
	RvE2	<LOQ	<LOQ	<LOQ	<LOQ	<LOQ	<LOQ	<LOQ	n.d.	<LOQ	n.d.	<LOQ	n.d.	<LOQ	n.d.	<LOQ	n.d.	<LOQ	n.d.	<LOQ	n.d.	<LOQ	n.d.	<LOQ	n.d.	<LOQ	n.d.	<LOQ	n.d.	<LOQ	n.d.
	18(S)-RvE3	<LOQ	<LOQ	<LOQ	<LOQ	<LOQ	<LOQ	<LOQ	n.d.	<LOQ	n.d.	<LOQ	n.d.	<LOQ	n.d.	<LOQ	n.d.	<LOQ	n.d.	<LOQ	n.d.	<LOQ	n.d.	<LOQ	n.d.	<LOQ	n.d.	<LOQ	n.d.	<LOQ	n.d.
	18(R)-RvE3	<LOQ	<LOQ	<LOQ	<LOQ	<LOQ	<LOQ	<LOQ	n.d.	<LOQ	n.d.	<LOQ	n.d.	<LOQ	n.d.	<LOQ	n.d.	<LOQ	n.d.	<LOQ	n.d.	<LOQ	n.d.	<LOQ	n.d.	<LOQ	n.d.	<LOQ	n.d.	<LOQ	n.d.
	8(9)-EpETE	<LOQ	<LOQ	<LOQ	<LOQ	<LOQ	<LOQ	<LOQ	n.d.	<LOQ	n.d.	<LOQ	n.d.	<LOQ	n.d.	<LOQ	n.d.	<LOQ	n.d.	<LOQ	n.d.	<LOQ	n.d.	<LOQ	n.d.	<LOQ	n.d.	<LOQ	n.d.	<LOQ	n.d.
	11(12)-EpETE	<LOQ	<LOQ	<LOQ	<LOQ	<LOQ	<LOQ	<LOQ	n.d.	<LOQ	n.d.	<LOQ	n.d.	<LOQ	n.d.	<LOQ	n.d.	<LOQ	n.d.	<LOQ	n.d.	<LOQ	n.d.	<LOQ	n.d.	<LOQ	n.d.	<LOQ	n.d.	<LOQ	n.d.
	14(15)-EpETE	<LOQ	<LOQ	<LOQ	<LOQ	<LOQ	<LOQ	<LOQ	n.d.	<LOQ	n.d.	<LOQ	n.d.	<LOQ	n.d.	<LOQ	n.d.	<LOQ	n.d.	<LOQ	n.d.	<LOQ	n.d.	<LOQ	n.d.	<LOQ	n.d.	<LOQ	n.d.	<LOQ	n.d.
	17(18)-EpETE	<LOQ	<LOQ	<LOQ	<LOQ	<LOQ	<LOQ	<LOQ	n.d.	<LOQ	n.d.	<LOQ	n.d.	<LOQ	n.d.	<LOQ	n.d.	<LOQ	n.d.	<LOQ	n.d.	<LOQ	n.d.	<LOQ	n.d.	<LOQ	n.d.	<LOQ	n.d.	<LOQ	n.d.
	5,6-DiHETE	<LOQ	<LOQ	<LOQ	<LOQ	<LOQ	<LOQ	<LOQ	n.d.	<LOQ	n.d.	<LOQ	n.d.	0.5 ± 0.2	n.d.	<LOQ	n.d.	0.5 ± 0.4	n.d.	<LOQ	n.d.	<LOQ	n.d.	<LOQ	n.d.	0.3 ± 0.1	n.d.	<LOQ	n.d.	0.5 ± 0.2	n.d.
	8,9-DiHETE	<LOQ	<LOQ	<LOQ	<LOQ	<LOQ	<LOQ	<LOQ	n.d.	<LOQ	n.d.	<LOQ	n.d.	<LOQ	n.d.	<LOQ	n.d.	<LOQ	n.d.	<LOQ	n.d.	<LOQ	n.d.	<LOQ	n.d.	<LOQ	n.d.	<LOQ	n.d.	<LOQ	n.d.
	11,12-DiHETE	<LOQ	<LOQ	<LOQ	<LOQ	<LOQ	<LOQ	<LOQ	n.d.	<LOQ	n.d.	<LOQ	n.d.	<LOQ	n.d.	<LOQ	n.d.	<LOQ	n.d.	<LOQ	n.d.	<LOQ	n.d.	<LOQ	n.d.	<LOQ	n.d.	<LOQ	n.d.	<LOQ	n.d.
	14,15-DiHETE	<LOQ	<LOQ	<LOQ	<LOQ	<LOQ	<LOQ	<LOQ	n.d.	<LOQ	n.d.	<LOQ	n.d.	<LOQ	n.d.	<LOQ	n.d.	<LOQ	n.d.	<LOQ	n.d.	<LOQ	n.d.	<LOQ	n.d.	<LOQ	n.d.	<LOQ	n.d.	<LOQ	n.d.
	17,18-DiHETE	<LOQ	<LOQ	<LOQ	<LOQ	<LOQ	<LOQ	12.0 ± 5.5	0.0079	15.5 ± 11.5	0.0079	13.8 ± 5.7	0.0079	12.6 ± 3.3	0.0079	8.4 ± 3.1	0.0079	10.5 ± 4.3	0.0079	4.0 ± 0.7	0.0079	17.3 ± 3.9	0.0079	16.2 ± 10.9	0.0079	13.0 ± 6.5	0.0079	13.5 ± 4.4	0.0079	6.2 ± 3.5	0.0079
	5-HEPE	<LOQ	<LOQ	<LOQ	<LOQ	<LOQ	<LOQ	1.1 ± 0.3	n.d.	0.7 ± 0.2	0.0476	1.2 ± 0.6	0.0079	1.9 ± 1.1	0.0079	2.4 ± 2.3	0.0079	2.5 ± 1.8	0.0079	0.6 ± 0.0	n.d.	0.6 ± 0.1	0.0476	0.8 ± 0.2	0.0476	1.1 ± 0.3	0.0079	0.9 ± 0.2	0.1667	0.8 ± 0.1	0.0476
	8-HEPE	<LOQ	<LOQ	<LOQ	<LOQ	<LOQ	<LOQ	<LOQ	n.d.	<LOQ	n.d.	<LOQ	n.d.	<LOQ	n.d.	<LOQ	n.d.	1.0 ± 0.1	n.d.	<LOQ	n.d.	<LOQ	n.d.	<LOQ	n.d.	<LOQ	n.d.	<LOQ	n.d.	<LOQ	n.d.
	12-HEPE	4.5 ± 5.7	2.1 ± 1.0	4.8 ± 3.0	3.3 ± 1.0	6.9 ± 6.1	5.5 ± 3.8	13.6 ± 16.2	n.d.	17.0 ± 2.8	0.0001	16.0 ± 6.3	0.0125	37.5 ± 32.2	0.0079	60.4 ± 52.5	n.d.	85.5 ± 70.4	n.d.	9.4 ± 7.3	n.d.	13.6 ± 5.8	0.0045	14.7 ± 4.0	0.0041	14.5 ± 4.6	0.0079	14.1 ± 8.2	n.d.	6.8 ± 3.5	n.d.
	15-HEPE	<LOQ	<LOQ	<LOQ	<LOQ	<LOQ	<LOQ	4.8 ± 1.6	n.d.	4.7 ± 0.9	0.0079	7.6 ± 3.3	0.0079	13.8 ± 10.1	0.0079	18.0 ± 22.2	0.0079	25.6 ± 19.0	0.0079	2.2 ± 0.2	n.d.	7.6 ± 2.3	0.0079	4.9 ± 3.2	0.0079	3.3 ± 0.8	0.0079	5.8 ± 3.8	0.0476	2.6 ± 0.4	0.1667
	18-HEPE	<LOQ	<LOQ	<LOQ	<LOQ	<LOQ	<LOQ	<LOQ	n.d.	<LOQ	n.d.	<LOQ	n.d.	<LOQ	n.d.	<LOQ	n.d.	<LOQ	n.d.	<LOQ	n.d.	<LOQ	n.d.	<LOQ	n.d.	<LOQ	n.d.	<LOQ	n.d.	<LOQ	n.d.
	20-HEPE	<LOQ	<LOQ	<LOQ	<LOQ	<LOQ	<LOQ	<LOQ	n.d.	1.8 ± 0.4	n.d.	2.1 ± 0.5	n.d.	1.7 ± 0.4	0.0079	2.5 ± 0.9	0.0476	2.4 ± 0.9	0.0079	<LOQ	n.d.	<LOQ	n.d.	<LOQ	n.d.	<LOQ	> 0.9999	<LOQ	> 0.9999	<LOQ	> 0.9999
Docosahexaenoic acid	RvD1	<LOQ	<LOQ	<LOQ	<LOQ	<LOQ	<LOQ	<LOQ	n.d.	<LOQ	n.d.	<LOQ	n.d.	<LOQ	n.d.	<LOQ	n.d.	<LOQ	n.d.	<LOQ	n.d.	<LOQ	n.d.	<LOQ	n.d.	<LOQ	n.d.	<LOQ	n.d.	<LOQ	n.d.
	7(8)-EpDPE	<LOQ	<LOQ	<LOQ	<LOQ	<LOQ	<LOQ	<LOQ	n.d.	<LOQ	n.d.	<LOQ	n.d.	<LOQ	n.d.	<LOQ	n.d.	<LOQ	n.d.	<LOQ	n.d.	<LOQ	n.d.	<LOQ	n.d.	<LOQ	n.d.	<LOQ	n.d.	<LOQ	n.d.
	10(11)-EpDPE	1.3 ± 0.4	1.0 ± 0.4	1.4 ± 0.6	1.1 ± 0.2	1.5 ± 0.7	1.0 ± 0.3	1.5 ± 1.0	n.d.	1.3 ± 0.4	n.d.	1.5 ± 0.5	n.d.	2.1 ± 0.8	n.d.	2.4 ± 0.9	n.d.	1.7 ± 0.4	n.d.	1.1 ± 0.6	n.d.	1.3 ± 0.8	n.d.	1.5 ± 0.4	n.d.	1.5 ± 0.7	n.d.	1.2 ± 0.3	n.d.	0.9 ± 0.4	n.d.
	13(14)-EpDPE	0.9 ± 0.1	0.8 ± 0.2	0.8 ± 0.3	0.9 ± 0.1	1.1 ± 0.3	0.8 ± 0.2	1.1 ± 0.5	n.d.	0.9 ± 0.3	n.d.	1.0 ± 0.2	n.d.	1.3 ± 0.3	n.d.	1.4 ± 0.6	n.d.	1.4 ± 0.5	n.d.	0.8 ± 0.4	n.d.	0.9 ± 0.3	n.d.	1.1 ± 0.2	n.d.	1.0 ± 0.3	n.d.	0.9 ± 0.2	n.d.	0.7 ± 0.1	n.d.
	16(17)-EpDPE	1.1 ± 0.2	0.8 ± 0.1	0.9 ± 0.2	0.9 ± 0.1	1.1 ± 0.4	1.0 ± 0.3	1.1 ± 0.6	n.d.	1.2 ± 0.4	n.d.	1.2 ± 0.3	n.d.	1.4 ± 0.2	0.0054	1.7 ± 0.7	n.d.	1.4 ± 0.5	n.d.	0.9 ± 0.4	n.d.	1.0 ± 0.3	n.d.	1.2 ± 0.3	n.d.	1.1 ± 0.3	0.2615	1.0 ± 0.2	n.d.	0.8 ± 0.2	n.d.
	19(20)-EpDPE	2.1 ± 0.4	1.8 ± 0.3	1.9 ± 0.3	1.8 ± 0.2	2.1 ± 0.8	1.6 ± 0.6	3.4 ± 1.5	n.d.	4.4 ± 1.0	0.0009	3.8 ± 1.4	0.0079	4.2 ± 0.8	0.0005	4.4 ± 2.1	n.d.	4.2 ± 1.9	n.d.	2.2 ± 0.8	n.d.	3.2 ± 0.7	0.0075	4.2 ± 1.9	0.0079	3.1 ± 1.2	0.0563	2.4 ± 0.2	n.d.	1.6 ± 0.2	n.d.
	4,5-DiHDPE	<LOQ	<LOQ	<LOQ	2.2 ± 0.0	<LOQ	<LOQ	<LOQ	n.d.	<LOQ	n.d.	2.3 ± 0.2	n.d.	3.3 ± 0.9	0.0079	2.9 ± 0.5	0.0476	3.2 ± 0.6	0.0079	<LOQ	n.d.	2.4 ± 0.1	n.d.	2.7 ± 0.7	n.d.	2.8 ± 0.4	0.6508	4.1 ± 0.7	0.0079	2.9 ± 0.6	0.1667
	7,8-DiHDPE	<LOQ	<LOQ	<LOQ	<LOQ	<LOQ	<LOQ	<LOQ	n.d.	<LOQ	n.d.	<LOQ	n.d.	<LOQ	n.d.	<LOQ	n.d.	<LOQ	n.d.	<LOQ	n.d.	<LOQ	n.d.	<LOQ	n.d.	<LOQ	n.d.	<LOQ	n.d.	<LOQ	n.d.
	10,11-DiHDPE	<LOQ	<LOQ	<LOQ	<LOQ	<LOQ	0.3 ± 0.0	0.4 ± 0.0	n.d.	<LOQ	n.d.	0.3 ± 0.1	n.d.	0.3 ± 0.0	n.d.	0.5 ± 0.2	n.d.	0.5 ± 0.1	n.d.	<LOQ	n.d.	<LOQ	n.d.	0.3 ± 0.0	n.d.	<LOQ	n.d.	<LOQ	n.d.	<LOQ	n.d.
	13,14-DiHDPE	<LOQ	<LOQ	<LOQ	<LOQ	<LOQ	0.3 ± 0.1	0.4 ± 0.0	n.d.	0.3 ± 0.0	n.d.	<LOQ	> 0.9999	<LOQ	n.d.	0.4 ± 0.1	n.d.	0.4 ± 0.2	n.d.	<LOQ	n.d.	0.3 ± 0.1	n.d.	0.3 ± 0.1	0.0476	0.4 ± 0.1	0.0133	<LOQ	n.d.	<LOQ	n.d.
	16,17-DiHDPE	0.7 ± 0.1	0.6 ± 0.1	0.7 ± 0.0	0.7 ± 0.2	0.6 ± 0.2	0.8 ± 0.2	1.2 ± 0.4	n.d.	0.7 ± 0.2	0.5627	0.8 ± 0.2	0.2934	0.8 ± 0.1	0.1292	1.3 ± 0.6	n.d.	1.3 ± 0.5	n.d.	0.8 ± 0.1	n.d.	1.2 ± 0.1	0.0001	1.1 ± 0.2	0.0008	1.0 ± 0.1	0.0133	0.9 ± 0.3	n.d.	0.8 ± 0.1	n.d.
	19,20-DiHDPE	2.3 ± 0.2	2.8 ± 0.4	2.4 ± 0.6	2.2 ± 0.2	2.6 ± 0.5	2.2 ± 0.3	9.9 ± 4.1	0.0062	12.0 ± 7.2	0.0079	13.2 ± 4.1	0.0009	12.9 ± 2.7	0.0001	9.2 ± 3.7	0.0073	10.3 ± 3.4	0.0015	4.9 ± 0.9	0.0005	16.5 ± 2.6	0.0079	17.5 ± 10.2	0.0178	13.3 ± 4.8	0.0017	14.2 ± 4.7	0.0012	6.4 ± 2.3	0.0065
	4-HDHA	5.5 ± 0.9	5.0 ± 0.5	5.2 ± 0.6	5.5 ± 1.0	6.4 ± 2.3	5.3 ± 0.3	6.2 ± 1.7	n.d.	5.6 ± 0.4	n.d.	5.2 ± 2.2	n.d.	5.8 ± 2.1	n.d.	5.9 ± 2.0	n.d.	6.2 ± 2.8	n.d.	6.7 ± 1.0	n.d.	5.4 ± 1.3	n.d.	5.7 ± 1.3	n.d.	5.8 ± 1.9	n.d.	5.6 ± 2.0	n.d.	4.6 ± 1.0	n.d.
	7-HDHA	<LOQ	<LOQ	<LOQ	<LOQ	<LOQ	<LOQ	1.6 ± 0.5	n.d.	<LOQ	n.d.	<LOQ	n.d.	1.9 ± 0.5	0.0476	<LOQ	n.d.	2.4 ± 0.8	n.d.	<LOQ	n.d.	<LOQ	n.d.	<LOQ	n.d.	1.5 ± 0.3	0.0476	<LOQ	n.d.	1.3 ± 0.1	n.d.
	8-HDHA	5.1 ± 0.9	4.6 ± 1.0	4.7 ± 1.0	4.8 ± 0.9	5.0 ± 1.9	4.5 ± 1.0	6.3 ± 2.0	n.d.	5.6 ± 1.5	n.d.	5.1 ± 2.6	n.d.	6.1 ± 2.8	n.d.	4.9 ± 1.2	n.d.	6.0 ± 2.9	n.d.	6.4 ± 2.1	n.d.	5.0 ± 1.4	n.d.	4.8 ± 1.3	n.d.	5.2 ± 2.0	n.d.	4.4 ± 1.8	n.d.	4.1 ± 0.9	n.d.
	10-HDHA	1.5 ± 0.6	1.2 ± 0.1	1.7 ± 0.7	1.3 ± 0.5	2.9 ± 2.2	1.7 ± 0.5	3.7 ± 1.9	n.d.	3.3 ± 0.7	0.0005	3.5 ± 1.7	0.0556	6.0 ± 2.6	0.0072	5.1 ± 3.7	n.d.	6.4 ± 4.1	n.d.	3.6 ± 2.3	n.d.	4.0 ± 0.6	0.0001	3.5 ± 0.9	0.0159	3.0 ± 0.6	0.0027	3.0 ± 1.1	n.d.	2.3 ± 0.9	n.d.
	11-HDHA	1.4 ± 0.4	1.4 ± 0.2	1.3 ± 0.2	1.4 ± 0.3	1.9 ± 1.3	1.6 ± 0.3	2.1 ± 0.6	n.d.	2.1 ± 0.5	n.d.	2.0 ± 0.9	n.d.	3.1 ± 1.2	0.0325	2.2 ± 0.8	n.d.	2.8 ± 1.4	n.d.	2.4 ± 0.8	n.d.	2.0 ± 0.4	n.d.	1.7 ± 0.2	n.d.	1.7 ± 0.4	0.3457	1.5 ± 0.7	n.d.	1.6 ± 0.6	n.d.
	13-HDHA	5.2 ± 1.6	5.6 ± 2.5	5.5 ± 2.1	4.7 ± 3.0	6.9 ± 5.1	7.0 ± 2.8	13.9 ± 9.2	n.d.	7.9 ± 4.5	0.3958	8.3 ± 6.8	n.d.	6.3 ± 1.7	n.d.	12.7 ± 13.1	n.d.	12.7 ± 11.5	n.d.	9.4 ± 4.4	n.d.	14.1 ± 4.2	0.0081	12.3 ± 4.2	n.d.	12.3 ± 9.1	n.d.	14.0 ± 9.5	n.d.	9.1 ± 4.1	n.d.
	14-HDHA	12.5 ± 9.3	10.6 ± 2.3	17.1 ± 11.4	15.9 ± 8.6	20.9 ± 10.1	17.9 ± 13.5	118.0 ± 96.9	n.d.	97.0 ± 28.4	0.0003	120.4 ± 61.8	0.0079	143.8 ± 75.5	0.0099	179.9 ± 186.1	n.d.	231.7 ± 189.3	n.d.	65.1 ± 22.0	n.d.	164.2 ± 51.3	0.0003	123.9 ± 55.5	0.0079	95.1 ± 23.9	0.0002	96.6 ± 52.1	n.d.	44.0 ± 19.1	n.d.
	16-HDHA	2.9 ± 0.9	2.9 ± 0.6	2.9 ± 0.7	2.5 ± 1.2	4.0 ± 2.0	3.7 ± 1.4	5.4 ± 2.7	n.d.	4.1 ± 1.4	n.d.	3.7 ± 2.5	n.d.	4.4 ± 1.4	n.d.	5.1 ± 3.8	n.d.	5.5 ± 3.2	n.d.	4.5 ± 1.3	n.d.	4.8 ± 1.4	n.d.	4.2 ± 0.5	n.d.	4.4 ± 2.7	n.d.	5.1 ± 3.1	n.d.	3.6 ± 1.4	n.d.
	17-HDHA	7.0 ± 2.2	7.6 ± 1.2	6.6 ± 1.6	7.8 ± 5.0	8.1 ± 3.8	8.3 ± 1.6	63.4 ± 52.1	n.d.	41.4 ± 8.6	0.0079	50.3 ± 27.3	0.0079	54.4 ± 24.0	0.0052	57.9 ± 60.9	n.d.	66.7 ± 46.1	n.d.	36.8 ± 17.0	n.d.	96.2 ± 21.6	0.0079	68.3 ± 44.3	0.0079	51.2 ± 14.6	0.0005	38.5 ± 16.6	n.d.	23.6 ± 7.4	n.d.
	20-HDHA	8.8 ± 3.8	8.0 ± 2.1	7.8 ± 2.2	7.3 ± 4.2	8.5 ± 4.4	8.9 ± 2.7	13.8 ± 7.3	n.d.	8.6 ± 3.4	n.d.	7.8 ± 4.8	n.d.	8.0 ± 2.5	n.d.	9.1 ± 6.4	n.d.	11.6 ± 7.6	n.d.	13.6 ± 3.8	n.d.	12.1 ± 3.2	n.d.	11.8 ± 2.4	n.d.	10.8 ± 6.8	n.d.	11.7 ± 7.8	n.d.	8.8 ± 3.9	n.d.
	21-HDHA	<LOQ	<LOQ	<LOQ	<LOQ	<LOQ	<LOQ	<LOQ	n.d.	<LOQ	n.d.	<LOQ	n.d.	<LOQ	n.d.	<LOQ	n.d.	<LOQ	n.d.	<LOQ	n.d.	<LOQ	n.d.	<LOQ	n.d.	<LOQ	n.d.	<LOQ	n.d.	<LOQ	n.d.
	22-HDHA	<LOQ	<LOQ	<LOQ	<LOQ	<LOQ	<LOQ	<LOQ	n.d.	<LOQ	n.d.	<LOQ	n.d.	<LOQ	n.d.	<LOQ	n.d.	<LOQ	n.d.	<LOQ	n.d.	<LOQ	n.d.	<LOQ	n.d.	<LOQ	n.d.	<LOQ	n.d.	<LOQ	n.d.
	NPD1	<LOQ	<LOQ	<LOQ	<LOQ	<LOQ	<LOQ	1.0 ± 0.7	n.d.	0.9 ± 0.4	0.0476	1.1 ± 0.5	0.0079	1.7 ± 0.9	0.0079	<LOQ	n.d.	2.3 ± 1.5	0.0476	<LOQ	n.d.	1.2 ± 0.4	0.0079	0.9 ± 0.6	0.0476	0.7 ± 0.2	0.0476	0.7 ± 0.3	n.d.	<LOQ	> 0.9999
DGLA	PGD1	5.1 ± 1.6	4.1 ± 1.6	4.2 ± 2.2	4.4 ± 2.0	6.4 ± 6.0	5.0 ± 1.9	10.0 ± 6.3	n.d.	4.5 ± 1.8	0.7614	5.4 ± 3.5	n.d.	5.4 ± 1.9	n.d.	11.6 ± 10.7	n.d.	11.6 ± 12.1	n.d.	7.2 ± 3.1	n.d.	8.0 ± 2.6	0.0328	8.5 ± 3.2	n.d.	9.4 ± 5.8	n.d.	8.1 ± 3.5	n.d.	8.5 ± 0.3	n.d.
	PGE1	0.5 ± 0.1	0.5 ± 0.1	<LOQ	<LOQ	0.7 ± 0.2	<LOQ	2.2 ± 0.4	n.d.	0.9 ± 0.2	n.d.	<LOQ	> 0.9999	1.1 ± 0.4	0.0476	<LOQ	n.d.	1.6 ± 1.4	n.d.	0.9 ± 0.2	n.d.	1.8 ± 0.8	n.d.	1.8 ± 0.7	0.0476	1.2 ± 0.4	0.0079	1.3 ± 0.6	n.d.	1.3 ± 0.1	n.d.
	PGF1a	4.3 ± 1.2	4.2 ± 2.2	4.8 ± 2.7	2.9 ± 1.7	4.9 ± 3.1	5.3 ± 1.6	7.4 ± 4.5	n.d.	3.8 ± 1.8	0.7772	3.6 ± 2.1	n.d.	3.5 ± 1.2	n.d.	6.3 ± 5.3	n.d.	6.8 ± 6.4	n.d.	5.8 ± 2.3	n.d.	8.8 ± 2.3	0.0204	7.5 ± 2.0	n.d.	7.5 ± 4.4	n.d.	7.2 ± 4.2	n.d.	5.9 ± 2.4	n.d.
	TxB1	<LOQ	<LOQ	<LOQ	<LOQ	<LOQ	<LOQ	<LOQ	n.d.	<LOQ	n.d.	<LOQ	n.d.	<LOQ	n.d.	<LOQ	n.d.	<LOQ	n.d.	<LOQ	n.d.	<LOQ	n.d.	<LOQ	n.d.	<LOQ	n.d.	<LOQ	n.d.	<LOQ	n.d.
	15(S)-HETrE	<LOQ	<LOQ	<LOQ	<LOQ	<LOQ	<LOQ	<LOQ	n.d.	<LOQ	0.0004	<LOQ	0.0079	<LOQ	0.0077	<LOQ	n.d.	<LOQ	n.d.	<LOQ	n.d.	<LOQ	0.001	<LOQ	0.0159	<LOQ	0.0017	<LOQ	n.d.	<LOQ	n.d.
ALA	9(10)-EpODE	<LOQ	<LOQ	<LOQ	<LOQ	<LOQ	<LOQ	<LOQ	n.d.	<LOQ	n.d.	<LOQ	n.d.	<LOQ	n.d.	<LOQ	n.d.	<LOQ	n.d.	<LOQ	n.d.	<LOQ	n.d.	<LOQ	n.d.	<LOQ	n.d.	<LOQ	n.d.	<LOQ	n.d.
	12(13)-EpODE	<LOQ	<LOQ	<LOQ	<LOQ	<LOQ	<LOQ	<LOQ	n.d.	<LOQ	n.d.	<LOQ	n.d.	<LOQ	n.d.	<LOQ	n.d.	<LOQ	n.d.	<LOQ	n.d.	<LOQ	n.d.	<LOQ	n.d.	<LOQ	n.d.	<LOQ	n.d.	<LOQ	n.d.
	15(16)-EpODE	2.1 ± 1.3	1.0 ± 0.2	2.7 ± 1.3	1.8 ± 0.3	2.0 ± 1.4	1.4 ± 0.6	4.0 ± 2.0	n.d.	3.1 ± 1.9	n.d.	2.7 ± 1.1	n.d.	2.9 ± 1.5	n.d.	2.0 ± 0.4	n.d.	2.5 ± 0.8	n.d.	3.2 ± 1.9	n.d.	1.8 ± 0.7	n.d.	3.6 ± 1.2	n.d.	3.1 ± 1.2	n.d.	1.7 ± 0.5	n.d.	1.5 ± 0.9	n.d.
	9,10-DiHODE	0.3 ± 0.0	<LOQ	0.3 ± 0.1	0.2 ± 0.0	0.3 ± 0.1	0.2 ± 0.0	0.4 ± 0.2	n.d.	0.3 ± 0.1	0.0079	0.3 ± 0.0	n.d.	0.2 ± 0.1	n.d.	0.2 ± 0.0	n.d.	0.3 ± 0.2	0.0317	0.3 ± 0.1	n.d.	0.2 ± 0.0	0.0476	0.4 ± 0.1	n.d.	0.3 ± 0.1	n.d.	0.3 ± 0.1	n.d.	<LOQ	0.1667
	12,13-DiHODE	<LOQ	<LOQ	<LOQ	<LOQ	<LOQ	<LOQ	<LOQ	n.d.	<LOQ	n.d.	<LOQ	n.d.	<LOQ	n.d.	<LOQ	n.d.	<LOQ	n.d.	<LOQ	n.d.	<LOQ	n.d.	<LOQ	n.d.	<LOQ	n.d.	<LOQ	n.d.	<LOQ	n.d.
	15,16-DiHODE	3.2 ± 0.5	2.3 ± 1.2	3.1 ± 0.8	3.1 ± 0.6	3.6 ± 1.5	2.1 ± 0.6	5.4 ± 2.7	n.d.	4.4 ± 1.8	n.d.	3.6 ± 0.8	n.d.	3.0 ± 0.5	0.791	2.0 ± 0.4	0.0079	3.4 ± 1.3	n.d.	2.7 ± 0.8	n.d.	3.1 ± 0.8	n.d.	5.3 ± 2.2	n.d.	5.6 ± 1.5	0.0151	6.4 ± 2.5	0.0556	5.4 ± 3.8	n.d.
	9-HOTrE	1.2 ± 0.3	1.6 ± 0.4	1.7 ± 0.3	1.6 ± 0.7	2.0 ± 0.8	1.5 ± 0.3	2.1 ± 0.6	n.d.	4.7 ± 5.9	n.d.	1.9 ± 0.4	n.d.	1.8 ± 0.6	n.d.	1.8 ± 0.3	n.d.	2.2 ± 0.3	0.0051	2.2 ± 0.5	n.d.	1.7 ± 0.5	n.d.	2.1 ± 0.3	n.d.	1.8 ± 0.5	n.d.	2.0 ± 0.4	n.d.	1.5 ± 0.2	0.851
	13-HOTrE	1.7 ± 0.3	2.7 ± 0.7	1.9 ± 0.4	2.3 ± 1.3	3.0 ± 1.2	1.9 ± 0.3	9.5 ± 5.2	n.d.	14.9 ± 15.8	0.0079	8.9 ± 3.4	0.0033	7.3 ± 6.0	0.0556	6.1 ± 3.3	n.d.	4.1 ± 1.5	n.d.	5.6 ± 1.9	n.d.	16.6 ± 4.6	0.0079	11.6 ± 6.7	0.02	8.3 ± 2.7	0.0079	7.1 ± 1.8	n.d.	3.7 ± 1.0	n.d.
LA	9(10)-EpOME	0.9 ± 0.4	0.7 ± 0.1	1.1 ± 0.5	1.0 ± 0.6	1.4 ± 0.6	0.8 ± 0.2	1.3 ± 0.6	n.d.	1.7 ± 1.3	n.d.	1.3 ± 0.6	n.d.	1.3 ± 0.3	n.d.	1.5 ± 0.2	n.d.	1.2 ± 0.2	n.d.	1.5 ± 0.9	n.d.	0.8 ± 0.2	n.d.	1.3 ± 0.4	n.d.	1.4 ± 1.1	n.d.	0.9 ± 0.2	n.d.	0.9 ± 0.2	n.d.
	12(13)-EpOME	1.5 ± 0.8	1.0 ± 0.1	1.8 ± 0.6	1.5 ± 0.6	1.5 ± 0.6	1.2 ± 0.2	2.1 ± 0.6	n.d.	2.4 ± 1.6	0.0317	2.0 ± 0.9	n.d.	2.5 ± 1.1	n.d.	2.2 ± 0.4	n.d.	2.1 ± 0.5	0.0076	2.9 ± 2.3	n.d.	1.2 ± 0.2	0.3095	1.8 ± 0.5	n.d.	2.0 ± 1.2	n.d.	1.2 ± 0.3	n.d.	1.2 ± 0.2	0.9383
	9,10-DiHOME	2.3 ± 0.8	1.6 ± 0.2	2.3 ± 0.8	1.8 ± 0.1	2.1 ± 0.7	1.7 ± 0.4	3.8 ± 1.5	n.d.	3.1 ± 1.4	0.0159	2.0 ± 0.3	n.d.	2.1 ± 0.2	0.0514	2.2 ± 0.3	n.d.	2.3 ± 0.4	n.d.	2.6 ± 1.0	n.d.	2.0 ± 0.3	0.0556	2.7 ± 0.9	n.d.	2.8 ± 0.6	0.0085	2.8 ± 0.8	n.d.	2.4 ± 0.7	n.d.
	12,13-DiHOME	7.2 ± 2.6	4.1 ± 0.5	7.3 ± 2.4	5.7 ± 0.6	6.2 ± 3.2	4.8 ± 1.7	14.7 ± 7.2	n.d.	9.2 ± 3.2	n.d.	7.1 ± 1.3	n.d.	6.7 ± 1.7	0.4127	6.6 ± 0.9	n.d.	6.2 ± 1.0	0.2037	7.9 ± 3.3	n.d.	6.4 ± 1.1	n.d.	9.9 ± 3.7	n.d.	9.1 ± 1.6	0.0159	9.5 ± 4.0	n.d.	9.0 ± 4.8	0.1389
	9-HODE	31.9 ± 7.4	32.3 ± 7.1	38.3 ± 11.1	33.4 ± 14.2	46.2 ± 11.5	34.6 ± 5.1	63.0 ± 26.9	n.d.	120.2 ± 164.1	n.d.	40.6 ± 11.7	n.d.	43.7 ± 11.7	n.d.	48.3 ± 21.9	n.d.	51.1 ± 18.2	n.d.	51.5 ± 23.1	n.d.	48.4 ± 4.8	n.d.	70.5 ± 25.7	n.d.	65.0 ± 28.7	n.d.	62.9 ± 20.7	n.d.	44.0 ± 9.9	n.d.
	13-HODE	36.4 ± 9.9	36.1 ± 7.0	46.1 ± 12.5	43.1 ± 21.0	59.2 ± 19.3	43.3 ± 8.7	103.7 ± 47.2	n.d.	167.6 ± 189.9	0.0079	81.5 ± 24.3	0.0317	86.1 ± 39.6	0.0556	76.1 ± 39.4	n.d.	67.2 ± 20.6	n.d.	64.1 ± 21.9	n.d.	131.1 ± 37.6	0.0079	129.9 ± 47.1	0.0079	99.7 ± 24.4	0.0317	93.3 ± 25.7	n.d.	62.7 ± 10.1	n.d.
OA	9(10)-Ep-stearic acid	18.8 ± 10.9	13.0 ± 4.9	16.5 ± 7.1	10.0 ± 2.5	23.8 ± 8.4	13.6 ± 11.4	10.5 ± 2.4	n.d.	14.6 ± 6.4	n.d.	19.6 ± 13.8	n.d.	16.0 ± 4.7	n.d.	18.4 ± 13.5	n.d.	12.8 ± 4.0	n.d.	14.8 ± 6.0	n.d.	10.8 ± 3.3	n.d.	12.8 ± 7.6	n.d.	27.5 ± 17.0	n.d.	13.2 ± 8.0	n.d.	13.0 ± 7.4	n.d.
	9,10-DiH-stearic acid	7.4 ± 3.1	7.2 ± 1.7	6.1 ± 2.6	5.9 ± 1.5	6.9 ± 1.7	5.7 ± 2.6	7.2 ± 1.5	n.d.	8.9 ± 2.9	n.d.	5.7 ± 1.9	n.d.	5.8 ± 0.8	n.d.	7.0 ± 3.0	n.d.	7.1 ± 2.2	n.d.	13.5 ± 6.6	n.d.	9.1 ± 6.7	n.d.	6.7 ± 0.9	n.d.	9.3 ± 7.2	n.d.	5.8 ± 3.4	n.d.	4.7 ± 1.3	n.d.
C20:3n9	LTB3	<LOQ	<LOQ	<LOQ	<LOQ	<LOQ	<LOQ	<LOQ	n.d.	<LOQ	n.d.	<LOQ	n.d.	<LOQ	n.d.	<LOQ	n.d.	<LOQ	n.d.	<LOQ	n.d.	<LOQ	n.d.	<LOQ	n.d.	<LOQ	n.d.	<LOQ	n.d.	<LOQ	n.d.
DGLA:	Dihomo-γ-linolenic acid
ALA:	Alpha-linolenic acid
LA:	Linoleic acid
OA:	Oleic acid
C20:3n9:	Mead acid
